# Supplementary material for: Regulation of axonal morphogenesis by the mitochondrial protein Efhd1
Source: Life Sci Alliance. 2020 May 15;3(7):e202000753. doi: 10.26508/lsa.202000753 (PMC7232985; doi:10.26508/lsa.202000753)
Supplement: Supplementary file 3 [file LSA-2020-00753_TableS1.xls]

## Sheet: ANOVA Results  for bami (3)
Column #	Transcript ID	gene_assignment	Gene Symbol	RefSeq	p-value(Genotype)	stepup(p-value(Genotype))	p-value(KO vs. Control)	stepup(p-value(KO vs. Control))	Ratio(KO vs. Control)	Fold-Change(KO vs. Control)	Fold-Change(KO vs. Control) (Description)	Fold Change(KO vs. Control) 95% lower limit	Fold Change(KO vs. Control) 95% upper limit	F(Genotype)	SS(Genotype)	SS(Error)	F(Error)
4616	10348194	NM_028889 // Efhd1 // EF hand domain containing 1 // 1 D|1 // 98363 /// ENSMUST00000027	Efhd1	NM_028889	5.85901e-08	0.000117615	5.85901e-08	0.000117615	0.334516	-2.98939	KO down vs Control	-3.41205	-2.61909	364.64	6.23984	0.136899	1
10531	10453487	NM_013582 // Lhcgr // luteinizing hormone/choriogonadotropin receptor // 17 E4-E5|17 46	Lhcgr	NM_013582	4.13753e-06	0.00169111	4.13753e-06	0.00169111	0.473691	-2.11108	KO down vs Control	-2.46893	-1.8051	121.088	2.90512	0.191935	1
7026	10392522	NM_153145 // Abca8a // ATP-binding cassette, sub-family A (ABC1), member 8a // 11 E1|11	Abca8a	NM_153145	0.00225913	0.0521073	0.00225913	0.0521073	0.523858	-1.90892	KO down vs Control	-2.67695	-1.36123	19.4401	2.17507	0.895085	1
5552	10364683	ENSMUST00000003152 // Stk11 // serine/threonine kinase 11 // 10 C1|10 // 20869 /// NM_0	Stk11	ENSMUST00000003152	2.9827e-05	0.00467183	2.9827e-05	0.00467183	0.527309	-1.89642	KO down vs Control	-2.25911	-1.59196	71.1124	2.13111	0.239746	1
5106	10357965	NM_001033409 // Lgr6 // leucine-rich repeat-containing G protein-coupled receptor 6 //	Lgr6	NM_001033409	0.0018221	0.0458382	0.0018221	0.0458382	0.527333	-1.89633	KO down vs Control	-2.6188	-1.37318	20.899	2.13081	0.81566	1
7495	10399973	NM_024124 // Hdac9 // histone deacetylase 9 // 12 A3|12 // 79221 /// BC098187 // Hdac9	Hdac9	NM_024124	3.53179e-05	0.0050828	3.53179e-05	0.0050828	0.556847	-1.79583	KO down vs Control	-2.1156	-1.52439	67.8759	1.78357	0.210216	1
15166	10537298	NM_203491 // Chrm2 // cholinergic receptor, muscarinic 2, cardiac // 6 B1|6 // 243764 /	Chrm2	NM_203491	0.00457656	0.0738635	0.00457656	0.0738635	0.574262	-1.74137	KO down vs Control	-2.41828	-1.25393	15.1713	1.60088	0.844159	1
16746	10565255	NM_030728 // 9930013L23Rik // RIKEN cDNA 9930013L23 gene // 7 D3|7 42.2 cM // 80982 ///	9930013L23Rik	NM_030728	0.015541	0.140025	0.015541	0.140025	0.574702	-1.74003	KO down vs Control	-2.6408	-1.14651	9.37438	1.59646	1.3624	1
15754	10548118	NM_201371 // Prmt8 // protein arginine N-methyltransferase 8 // 6 F3|6 // 381813 /// EN	Prmt8	NM_201371	1.27341e-05	0.00291026	1.27341e-05	0.00291026	0.576382	-1.73496	KO down vs Control	-1.98409	-1.51711	89.6674	1.57967	0.140936	1
4710	10350630	NM_022018 // Fam129a // family with sequence similarity 129, member A // 1 G2|1 // 6391	Fam129a	NM_022018	0.000327915	0.018677	0.000327915	0.018677	0.578826	-1.72764	KO down vs Control	-2.13257	-1.39959	35.8507	1.55551	0.347108	1
18461	10595768	NM_001033210 // Pls1 // plastin 1 (I-isoform) // 9 E3.3|9 // 102502 /// ENSMUST00000093	Pls1	NM_001033210	5.9669e-05	0.00707266	5.9669e-05	0.00707266	0.584076	-1.71211	KO down vs Control	-2.013	-1.45619	58.6601	1.50456	0.20519	1
16139	10555736	NM_147093 // Olfr558 // olfactory receptor 558 // 7 E3|7 // 259097 /// ENSMUST000000941	Olfr558	NM_147093	0.000622181	0.0256464	0.000622181	0.0256464	0.584746	-1.71014	KO down vs Control	-2.14767	-1.36175	29.5019	1.49815	0.406252	1
12706	10493052	NM_011832 // Insrr // insulin receptor-related receptor // 3 F1|3 46.8 cM // 23920 ///	Insrr	NM_011832	0.00191158	0.0468637	0.00191158	0.0468637	0.58726	-1.70282	KO down vs Control	-2.23211	-1.29904	20.5668	1.47428	0.573462	1
11278	10466659	NM_010266 // Gda // guanine deaminase // 19 B|19 15.5 cM // 14544 /// ENSMUST0000008760	Gda	NM_010266	0.0287661	0.19143	0.0287661	0.19143	0.618783	-1.61608	KO down vs Control	-2.44974	-1.06611	7.08029	1.19887	1.3546	1
8421	10415074	NM_080726 // Rem2 // rad and gem related GTP binding protein 2 // 14 C3|14 // 140743 //	Rem2	NM_080726	0.000201562	0.0140299	0.000201562	0.0140299	0.623752	-1.6032	KO down vs Control	-1.89867	-1.35371	41.405	1.15925	0.223983	1
9718	10438791	NM_198166 // Uts2d // urotensin 2 domain containing // 16 B2|16 // 224065 /// ENSMUST00	Uts2d	NM_198166	0.00134675	0.0390932	0.00134675	0.0390932	0.631031	-1.58471	KO down vs Control	-1.97655	-1.27055	23.0889	1.10296	0.382162	1
5009	10356020	NM_175291 // Dock10 // dedicator of cytokinesis 10 // 1 C4|1 // 210293 /// ENSMUST00000	Dock10	NM_175291	0.00021311	0.014161	0.00021311	0.014161	0.632506	-1.58101	KO down vs Control	-1.86558	-1.33986	40.7343	1.09181	0.214425	1
4705	10350506	NM_153539 // Fam5c // family with sequence similarity 5, member C // 1 F-G1|1 80.0 cM /	Fam5c	NM_153539	0.000609055	0.0253587	0.000609055	0.0253587	0.640407	-1.56151	KO down vs Control	-1.88557	-1.29314	29.6972	1.03343	0.27839	1
18313	10593233	NM_013561 // Htr3a // 5-hydroxytryptamine (serotonin) receptor 3A // 9 A5.3|9 // 15561	Htr3a	NM_013561	0.00255912	0.056024	0.00255912	0.056024	0.647553	-1.54427	KO down vs Control	-1.94784	-1.22432	18.6297	0.9826	0.421951	1
18331	10593499	NM_178906 // AI593442 // expressed sequence AI593442 // 9 A5.3|9 // 330941 /// ENSMUST0	AI593442	NM_178906	2.89241e-06	0.00146367	2.89241e-06	0.00146367	0.661009	-1.51284	KO down vs Control	-1.64335	-1.39269	133.096	0.891795	0.0536033	1
8877	10423258	NM_001008420 // Cdh12 // cadherin 12 // 15 A2|15 9.9 cM // 215654 /// ENSMUST0000007513	Cdh12	NM_001008420	0.000437341	0.0218761	0.000437341	0.0218761	0.671937	-1.48823	KO down vs Control	-1.74632	-1.26829	32.8697	0.822546	0.200195	1
11577	10472155	ENSMUST00000067101 // Kcnj3 // potassium inwardly-rectifying channel, subfamily J, memb	Kcnj3	ENSMUST00000067101	1.27006e-05	0.00291026	1.27006e-05	0.00291026	0.68032	-1.4699	KO down vs Control	-1.6144	-1.33833	89.7312	0.772045	0.0688318	1
15866	10550388	NM_010320 // Gng8 // guanine nucleotide binding protein (G protein), gamma 8 // 7 A2|7	Gng8	NM_010320	2.45514e-05	0.00432112	2.45514e-05	0.00432112	0.683169	-1.46377	KO down vs Control	-1.62005	-1.32256	75.0142	0.755384	0.0805591	1
9793	10440216	NM_007938 // Epha6 // Eph receptor A6 // 16 C1.3|16 // 13840 /// ENSMUST00000068860 //	Epha6	NM_007938	0.00079056	0.0297183	0.00079056	0.0297183	0.686165	-1.45737	KO down vs Control	-1.72052	-1.23448	27.378	0.738132	0.215686	1
17998	10587082	NM_008262 // Onecut1 // one cut domain, family member 1 // 9 D|9 42.0 cM // 15379 /// E	Onecut1	NM_008262	2.27631e-05	0.00421822	2.27631e-05	0.00421822	0.689426	-1.45048	KO down vs Control	-1.59983	-1.31508	76.5823	0.719669	0.0751787	1
6820	10388465	NM_007873 // Doc2b // double C2, beta // 11 B5|11 // 13447 /// ENSMUST00000021209 // Do	Doc2b	NM_007873	0.00543845	0.0804272	0.00543845	0.0804272	0.692914	-1.44318	KO down vs Control	-1.80585	-1.15334	14.2392	0.700268	0.39343	1
6975	10391577	NM_001077696 // Hdac5 // histone deacetylase 5 // 11 D|11 // 15184 /// NM_010412 // Hda	Hdac5	NM_001077696	1.63133e-05	0.00330207	1.63133e-05	0.00330207	0.69436	-1.44018	KO down vs Control	-1.57873	-1.31378	83.8542	0.692334	0.0660513	1
15461	10543082	NM_001037865 // Col28a1 // collagen, type XXVIII, alpha 1 // 6 A1|6 // 213945 /// ENSMU	Col28a1	NM_001037865	0.0143644	0.134037	0.0143644	0.134037	0.701373	-1.42578	KO down vs Control	-1.85413	-1.09638	9.69526	0.654711	0.540232	1
18255	10591978	NM_172290 // Ntm // neurotrimin // 9 A4|9 // 235106 /// ENSMUST00000075069 // Ntm // ne	Ntm	NM_172290	0.00789066	0.0978487	0.00789066	0.0978487	0.702306	-1.42388	KO down vs Control	-1.79526	-1.12933	12.363	0.649813	0.420487	1
17823	10584165	NM_001190911 // Kirrel3 // kin of IRRE like 3 (Drosophila) // 9 A4|9 // 67703 /// NM_00	Kirrel3	NM_001190911	0.000543261	0.0242295	0.000543261	0.0242295	0.703467	-1.42153	KO down vs Control	-1.64538	-1.22813	30.7626	0.643754	0.167412	1
18324	10593384	NM_178118 // Dixdc1 // DIX domain containing 1 // 9|9 B // 330938 /// ENSMUST0000003456	Dixdc1	NM_178118	0.000607244	0.0253587	0.000607244	0.0253587	0.703643	-1.42117	KO down vs Control	-1.64897	-1.22485	29.7246	0.642834	0.173011	1
13682	10509838	NM_008812 // Padi2 // peptidyl arginine deiminase, type II // 4 E1|4 71.0 cM // 18600 /	Padi2	NM_008812	0.077782	0.316415	0.077782	0.316415	0.705721	-1.41699	KO down vs Control	-2.10848	1.05011	4.08965	0.632095	1.23648	1
16530	10563872	NM_176942 // Gabra5 // gamma-aminobutyric acid (GABA) A receptor, subunit alpha 5 // 7	Gabra5	NM_176942	7.78013e-06	0.00217794	7.78013e-06	0.00217794	0.706727	-1.41497	KO down vs Control	-1.53147	-1.30734	102.359	0.626937	0.0489991	1
5056	10357103	NM_001081386 // Cdh19 // cadherin 19, type 2 // 1 E2.1|1 // 227485 /// ENSMUST000000946	Cdh19	NM_001081386	3.87924e-06	0.00164643	3.87924e-06	0.00164643	0.707773	-1.41288	KO down vs Control	-1.51808	-1.31497	123.171	0.62161	0.0403738	1
9626	10437205	ENSMUST00000061739 // Pcp4 // Purkinje cell protein 4 // 16 C4|16 69.9 cM // 18546 ///	Pcp4	ENSMUST00000061739	0.00896929	0.102795	0.00896929	0.102795	0.710108	-1.40824	KO down vs Control	-1.77281	-1.11864	11.7574	0.609818	0.414934	1
16499	10563170	NM_015789 // Dkkl1 // dickkopf-like 1 // 7 B4|7 23.0 cM // 50722 /// ENSMUST00000033057	Dkkl1	NM_015789	0.00148675	0.0408374	0.00148675	0.0408374	0.712799	-1.40292	KO down vs Control	-1.6548	-1.18938	22.354	0.596418	0.213445	1
17227	10574057	NR_029552 // Mir138-2 // microRNA 138-2 // 8|8 // 723956	Mir138-2	NR_029552	0.160645	0.447164	0.160645	0.447164	0.712995	-1.40253	KO down vs Control	-2.32286	1.18085	2.39068	0.595446	1.99256	1
9174	10428522	NM_001081391 // Csmd3 // CUB and Sushi multiple domains 3 // 15|15 D1 // 239420 /// ENS	Csmd3	NM_001081391	1.70391e-05	0.00334698	1.70391e-05	0.00334698	0.715327	-1.39796	KO down vs Control	-1.52178	-1.28422	82.8693	0.584007	0.0563787	1
9173	10428515	NM_001081391 // Csmd3 // CUB and Sushi multiple domains 3 // 15|15 D1 // 239420 /// ENS	Csmd3	NM_001081391	0.00931722	0.105235	0.00931722	0.105235	0.716636	-1.39541	KO down vs Control	-1.74885	-1.1134	11.5813	0.577649	0.399022	1
12853	10495613	NM_029425 // 4833424O15Rik // RIKEN cDNA 4833424O15 gene // 3|3 G2 // 75769 /// ENSMUST	4833424O15Rik	NM_029425	0.00133685	0.0390932	0.00133685	0.0390932	0.720914	-1.38713	KO down vs Control	-1.6227	-1.18576	23.1445	0.5572	0.192599	1
5262	10359861	NM_025569 // Mgst3 // microsomal glutathione S-transferase 3 // 1|1 H2 // 66447 /// ENS	Mgst3	NM_025569	0.00320867	0.0623789	0.00320867	0.0623789	0.722706	-1.38369	KO down vs Control	-1.65732	-1.15523	17.2231	0.548774	0.254902	1
11838	10476594	NM_001013802 // Macrod2 // MACRO domain containing 2 // 2 F3|2 // 72899 /// ENSMUST0000	Macrod2	NM_001013802	0.132823	0.408722	0.132823	0.408722	0.722787	-1.38353	KO down vs Control	-2.16422	1.13063	2.79964	0.548399	1.56706	1
16797	10566186	NM_147085 // Olfr571 // olfactory receptor 571 // 7 E3|7 // 259089 /// ENSMUST000000617	Olfr571	NM_147085	0.000181281	0.0136752	0.000181281	0.0136752	0.726098	-1.37722	KO down vs Control	-1.54189	-1.23014	42.7079	0.533064	0.0998531	1
4824	10352781	NM_023727 // Rd3 // retinal degeneration 3 // 1 H6|1 108.0 cM // 74023 /// NM_001177900	Rd3	NM_023727	0.0136643	0.13011	0.0136643	0.13011	0.72895	-1.37184	KO down vs Control	-1.72949	-1.08814	9.90233	0.520088	0.420174	1
12710	10493108	NM_007759 // Crabp2 // cellular retinoic acid binding protein II // 3F1|3 // 12904 ///	Crabp2	NM_007759	0.00419393	0.0705843	0.00419393	0.0705843	0.729469	-1.37086	KO down vs Control	-1.6475	-1.14067	15.6588	0.517748	0.264515	1
7601	10401586	NM_175198 // Prox2 // prospero homeobox 2 // 12 D2|12 // 73422 /// ENSMUST00000110249 /	Prox2	NM_175198	0.00210544	0.0500927	0.00210544	0.0500927	0.730153	-1.36958	KO down vs Control	-1.61129	-1.16412	19.9095	0.514674	0.206805	1
12569	10490913	NM_007606 // Car3 // carbonic anhydrase 3 // 3 A2|3 11.7 cM // 12350 /// ENSMUST0000002	Car3	NM_007606	0.255481	0.562288	0.255481	0.562288	0.730263	-1.36937	KO down vs Control	-2.47487	1.31981	1.50019	0.514183	2.74197	1
16707	10564539	NM_001024703 // Mctp2 // multiple C2 domains, transmembrane 2 // 7 D1|7 // 244049 /// E	Mctp2	NM_001024703	0.0247355	0.179558	0.0247355	0.179558	0.730374	-1.36916	KO down vs Control	-1.78045	-1.05288	7.60882	0.513686	0.540095	1
18885	10602896	NM_178712 // Gpr64 // G protein-coupled receptor 64 // X F4|X // 237175 /// ENSMUST0000	Gpr64	NM_178712	7.42942e-06	0.00217794	7.42942e-06	0.00217794	0.730679	-1.36859	KO down vs Control	-1.46941	-1.27469	103.629	0.512323	0.0395505	1
10776	10457475	AF429302 // Abhd3 // abhydrolase domain containing 3 // 18 A1|18 // 106861 /// ENSMUST0	Abhd3	AF429302	0.00561845	0.0817352	0.00561845	0.0817352	0.732733	-1.36475	KO down vs Control	-1.6523	-1.12725	14.0679	0.503196	0.286153	1
10601	10454632	NM_009793 // Camk4 // calcium/calmodulin-dependent protein kinase IV // 18 B1|18 12.0 c	Camk4	NM_009793	0.00152177	0.0412824	0.00152177	0.0412824	0.733714	-1.36293	KO down vs Control	-1.58603	-1.17121	22.1836	0.498875	0.179908	1
5429	10362513	NM_001253355 // Hs3st5 // heparan sulfate (glucosamine) 3-O-sulfotransferase 5 // 10 B1	Hs3st5	NM_001253355	0.00078849	0.0297183	0.00078849	0.0297183	0.734072	-1.36226	KO down vs Control	-1.56102	-1.18882	27.4006	0.497306	0.145196	1
6467	10381474	NM_025404 // Arl4d // ADP-ribosylation factor-like 4D // 11 D|11 // 80981 /// ENSMUST00	Arl4d	NM_025404	0.00433174	0.0717442	0.00433174	0.0717442	0.735138	-1.36029	KO down vs Control	-1.62915	-1.1358	15.477	0.492646	0.254647	1
18548	10597239	NM_011199 // Pth1r // parathyroid hormone 1 receptor // 9 F|9 58.0 cM // 19228 /// ENSM	Pth1r	NM_011199	4.96403e-06	0.00180453	4.96403e-06	0.00180453	0.740216	-1.35096	KO down vs Control	-1.44108	-1.26647	115.379	0.470848	0.032647	1
18191	10591116	NM_001080814 // Fat3 // FAT tumor suppressor homolog 3 (Drosophila) // 9 A2|9 // 270120	Fat3	NM_001080814	0.00813341	0.0989928	0.00813341	0.0989928	0.741035	-1.34946	KO down vs Control	-1.64449	-1.10737	12.218	0.467395	0.306036	1
18185	10591090	NM_001080814 // Fat3 // FAT tumor suppressor homolog 3 (Drosophila) // 9 A2|9 // 270120	Fat3	NM_001080814	0.0241624	0.177288	0.0241624	0.177288	0.741186	-1.34919	KO down vs Control	-1.73068	-1.05179	7.6928	0.466759	0.485398	1
4970	10355312	NM_011770 // Ikzf2 // IKAROS family zinc finger 2 // 1 C3|1 // 22779 /// ENSMUST0000002	Ikzf2	NM_011770	3.45973e-05	0.00505774	3.45973e-05	0.00505774	0.741836	-1.34801	KO down vs Control	-1.46518	-1.24021	68.2634	0.464033	0.0543815	1
18187	10591094	NM_001080814 // Fat3 // FAT tumor suppressor homolog 3 (Drosophila) // 9 A2|9 // 270120	Fat3	NM_001080814	0.00752927	0.0955281	0.00752927	0.0955281	0.742681	-1.34647	KO down vs Control	-1.63367	-1.10976	12.5897	0.460499	0.292621	1
5924	10371466	NM_013722 // Syn3 // synapsin III // 10|10 C2 // 27204 /// ENSMUST00000120638 // Syn3 /	Syn3	NM_013722	0.00025024	0.0159613	0.00025024	0.0159613	0.743041	-1.34582	KO down vs Control	-1.50213	-1.20578	38.8522	0.459002	0.0945124	1
13162	10501104	NM_172271 // Slc6a17 // solute carrier family 6 (neurotransmitter transporter), member	Slc6a17	NM_172271	0.00245952	0.0543865	0.00245952	0.0543865	0.745596	-1.34121	KO down vs Control	-1.5673	-1.14773	18.8849	0.448454	0.189973	1
18965	10604292	NM_011855 // Odz1 // odd Oz/ten-m homolog 1 (Drosophila) // X|X A2 // 23963 /// ENSMUST	Odz1	NM_011855	0.102335	0.362721	0.102335	0.362721	0.74782	-1.33722	KO down vs Control	-1.92301	1.07541	3.40222	0.439399	1.0332	1
7448	10399407	NM_012038 // Vsnl1 // visinin-like 1 // 12|12 A2 // 26950 /// ENSMUST00000072299 // Vsn	Vsnl1	NM_012038	0.00125527	0.0378563	0.00125527	0.0378563	0.749164	-1.33482	KO down vs Control	-1.53084	-1.1639	23.6228	0.433987	0.146972	1
12652	10492006	NM_016984 // Trpc4 // transient receptor potential cation channel, subfamily C, member	Trpc4	NM_016984	0.00292886	0.0603267	0.00292886	0.0603267	0.750196	-1.33298	KO down vs Control	-1.55987	-1.1391	17.7808	0.429858	0.193403	1
16167	10556509	NM_145584 // Spon1 // spondin 1, (f-spondin) extracellular matrix protein // 7 F1|7 //	Spon1	NM_145584	0.0106145	0.112172	0.0106145	0.112172	0.752443	-1.329	KO down vs Control	-1.61975	-1.09045	10.9911	0.420959	0.306401	1
16873	10567788	NM_001101488 // Gsg1l // GSG1-like // 7 F3|7 // 269994 /// ENSMUST00000073935 // Gsg1l	Gsg1l	NM_001101488	0.00052885	0.0239109	0.00052885	0.0239109	0.753277	-1.32753	KO down vs Control	-1.49277	-1.18059	31.0176	0.417685	0.107729	1
13184	10501468	NM_001163350 // Ntng1 // netrin G1 // 3 F3|3 // 80883 /// NM_030699 // Ntng1 // netrin	Ntng1	NM_001163350	1.40927e-05	0.00294314	1.40927e-05	0.00294314	0.753468	-1.3272	KO down vs Control	-1.42327	-1.23761	87.2447	0.416941	0.0382319	1
9803	10440329	AK038707 // 9330155M09Rik // RIKEN cDNA 9330155M09 gene // 16 C2|16 // 320756	9330155M09Rik	AK038707	0.00342457	0.0634451	0.00342457	0.0634451	0.753886	-1.32646	KO down vs Control	-1.55473	-1.1317	16.8328	0.415308	0.19738	1
5319	10360684	NM_010145 // Ephx1 // epoxide hydrolase 1, microsomal // 1 H4|1 98.5 cM // 13849 /// EN	Ephx1	NM_010145	0.00125055	0.0378358	0.00125055	0.0378358	0.754399	-1.32556	KO down vs Control	-1.51508	-1.15974	23.6517	0.413311	0.139799	1
14695	10528145	NM_181850 // Grm3 // glutamate receptor, metabotropic 3 // 5 A1|5 // 108069 /// ENSMUST	Grm3	NM_181850	5.36222e-05	0.00654885	5.36222e-05	0.00654885	0.757461	-1.3202	KO down vs Control	-1.43359	-1.21578	60.4409	0.401515	0.0531448	1
13737	10510725	NM_001081376 // Chd5 // chromodomain helicase DNA binding protein 5 // 4 E2|4 // 269610	Chd5	NM_001081376	0.0201486	0.160957	0.0201486	0.160957	0.757659	-1.31985	KO down vs Control	-1.64681	-1.05781	8.36154	0.400759	0.383431	1
8738	10420532	NM_015803 // Atp8a2 // ATPase, aminophospholipid transporter-like, class I, type 8A, me	Atp8a2	NM_015803	3.22391e-06	0.0015117	3.22391e-06	0.0015117	0.757967	-1.31932	KO down vs Control	-1.39557	-1.24723	129.342	0.399585	0.0247149	1
18199	10591135	NM_001080814 // Fat3 // FAT tumor suppressor homolog 3 (Drosophila) // 9 A2|9 // 270120	Fat3	NM_001080814	0.00433508	0.0717442	0.00433508	0.0717442	0.758189	-1.31893	KO down vs Control	-1.55132	-1.12136	15.4727	0.398744	0.206166	1
18190	10591114	NM_001080814 // Fat3 // FAT tumor suppressor homolog 3 (Drosophila) // 9 A2|9 // 270120	Fat3	NM_001080814	0.0035325	0.0641949	0.0035325	0.0641949	0.758363	-1.31863	KO down vs Control	-1.54174	-1.12781	16.6491	0.398081	0.19128	1
4906	10354168	NM_018775 // Tbc1d8 // TBC1 domain family, member 8 // 1 B|1 // 54610 /// ENSMUST000000	Tbc1d8	NM_018775	0.0134724	0.12929	0.0134724	0.12929	0.75986	-1.31603	KO down vs Control	-1.60845	-1.07678	9.96145	0.392427	0.315157	1
18196	10591127	NM_001080814 // Fat3 // FAT tumor suppressor homolog 3 (Drosophila) // 9 A2|9 // 270120	Fat3	NM_001080814	0.0185021	0.152718	0.0185021	0.152718	0.760164	-1.31551	KO down vs Control	-1.63032	-1.06148	8.68653	0.391284	0.360359	1
14055	10516211	NM_001030274 // Ndufs5 // NADH dehydrogenase (ubiquinone) Fe-S protein 5 // 4 D2|4 // 5	Ndufs5	NM_001030274	0.31176	0.615427	0.31176	0.615427	0.760235	-1.31538	KO down vs Control	-2.36226	1.36528	1.1657	0.391015	2.68348	1
17997	10587077	NR_045284 // Gm16551 // predicted gene 16551 // 9|9 41.91 cM // 100503019 /// BC023444	Gm16551	NR_045284	0.00465235	0.0747386	0.00465235	0.0747386	0.760751	-1.31449	KO down vs Control	-1.54624	-1.11748	15.0808	0.389082	0.206398	1
18198	10591131	ENSMUST00000169107 // Fat3 // FAT tumor suppressor homolog 3 (Drosophila) // 9 A2|9 //	Fat3	ENSMUST00000169107	0.00396347	0.0687961	0.00396347	0.0687961	0.763145	-1.31037	KO down vs Control	-1.53148	-1.12118	15.9802	0.380193	0.190332	1
15504	10543967	NM_001081206 // Dgki // diacylglycerol kinase, iota // 6 B1|6 // 320127	Dgki	NM_001081206	0.00422057	0.0707163	0.00422057	0.0707163	0.763346	-1.31002	KO down vs Control	-1.53356	-1.11907	15.6231	0.379452	0.194303	1
4597	10347734	NM_001004173 // Sgpp2 // sphingosine-1-phosphate phosphotase 2 // 1 C4|1 // 433323 ///	Sgpp2	NM_001004173	0.0478419	0.248037	0.0478419	0.248037	0.763866	-1.30913	KO down vs Control	-1.70824	-1.00327	5.4488	0.377541	0.55431	1
9537	10435745	AY512926 // Gm16498 // predicted gene 16498 // --- // 791390	Gm16498	AY512926	0.00175314	0.0448845	0.00175314	0.0448845	0.764652	-1.30778	KO down vs Control	-1.49604	-1.14322	21.1693	0.374664	0.141588	1
16100	10555009	NR_030489 // Mir708 // microRNA 708 // 7|7 // 735284	Mir708	NR_030489	0.0768122	0.314834	0.0768122	0.314834	0.764881	-1.30739	KO down vs Control	-1.77262	1.03706	4.12243	0.37383	0.725454	1
8243	10411882	NM_029447 // Nln // neurolysin (metallopeptidase M3 family) // 13 D1|13 // 75805 /// EN	Nln	NM_029447	0.000543182	0.0242295	0.000543182	0.0242295	0.766319	-1.30494	KO down vs Control	-1.45763	-1.16824	30.764	0.368606	0.095854	1
5212	10358928	NM_009782 // Cacna1e // calcium channel, voltage-dependent, R type, alpha 1E subunit //	Cacna1e	NM_009782	0.0298599	0.195293	0.0298599	0.195293	0.766832	-1.30407	KO down vs Control	-1.64488	-1.03387	6.95287	0.366755	0.421989	1
18188	10591110	NM_001080814 // Fat3 // FAT tumor suppressor homolog 3 (Drosophila) // 9 A2|9 // 270120	Fat3	NM_001080814	0.00522759	0.0790608	0.00522759	0.0790608	0.767424	-1.30306	KO down vs Control	-1.53006	-1.10974	14.4493	0.364626	0.201879	1
15934	10551736	NM_026731 // Ppp1r14a // protein phosphatase 1, regulatory (inhibitor) subunit 14A // 7	Ppp1r14a	NM_026731	0.312335	0.615792	0.312335	0.615792	0.76818	-1.30178	KO down vs Control	-2.28813	1.35023	1.16274	0.361921	2.49013	1
18192	10591118	NM_001080814 // Fat3 // FAT tumor suppressor homolog 3 (Drosophila) // 9 A2|9 // 270120	Fat3	NM_001080814	0.00603203	0.0852299	0.00603203	0.0852299	0.768429	-1.30136	KO down vs Control	-1.53345	-1.10439	13.699	0.36103	0.210836	1
5668	10366725	NM_182807 // Fam19a2 // family with sequence similarity 19, member A2 // 10 D2|10 // 26	Fam19a2	NM_182807	0.000115916	0.0101674	0.000115916	0.0101674	0.768524	-1.3012	KO down vs Control	-1.4196	-1.19267	48.5991	0.360691	0.059374	1
5930	10371740	NM_178773 // Ano4 // anoctamin 4 // 10 C1|10 // 320091 /// ENSMUST00000045601 // Ano4 /	Ano4	NM_178773	0.0221028	0.169017	0.0221028	0.169017	0.768732	-1.30084	KO down vs Control	-1.61159	-1.05001	8.01679	0.35995	0.359197	1
8480	10416090	NM_019675 // Stmn4 // stathmin-like 4 // 14 D1|14 // 56471 /// ENSMUST00000074523 // St	Stmn4	NM_019675	0.000897532	0.0314962	0.000897532	0.0314962	0.771186	-1.2967	KO down vs Control	-1.4574	-1.15373	26.3035	0.35128	0.106839	1
12246	10484486	AK053021 // P2rx3 // purinergic receptor P2X, ligand-gated ion channel, 3 // 2 D|2 // 2	P2rx3	AK053021	0.00312513	0.0621162	0.00312513	0.0621162	0.771934	-1.29545	KO down vs Control	-1.49485	-1.12264	17.383	0.348664	0.160462	1
9538	10435748	AK086454 // D930030D11Rik // RIKEN cDNA D930030D11 gene // 16 B4|16 // 320874	D930030D11Rik	AK086454	0.000642396	0.0261672	0.000642396	0.0261672	0.772038	-1.29527	KO down vs Control	-1.44644	-1.1599	29.2109	0.348299	0.0953888	1
5766	10368638	NM_178908 // Fam26e // family with sequence similarity 26, member E // 10 B1|10 // 1035	Fam26e	NM_178908	0.188759	0.484019	0.188759	0.484019	0.772674	-1.29421	KO down vs Control	-1.95789	1.16891	2.06386	0.346086	1.34151	1
12187	10483131	NM_133207 // Kcnh7 // potassium voltage-gated channel, subfamily H (eag-related), membe	Kcnh7	NM_133207	0.015564	0.140025	0.015564	0.140025	0.773494	-1.29284	KO down vs Control	-1.56884	-1.06538	9.36841	0.343246	0.29311	1
9802	10440314	NM_178721 // Cadm2 // cell adhesion molecule 2 // 16 C1.3-C2|16 // 239857 /// ENSMUST00	Cadm2	NM_178721	0.0291863	0.193161	0.0291863	0.193161	0.774446	-1.29125	KO down vs Control	-1.61269	-1.03387	7.03063	0.339966	0.38684	1
9079	10426898	NM_001024672 // AB099516 // cDNA sequence AB099516 // 15 F1|15 // 554292	AB099516	NM_001024672	0.00754912	0.0955955	0.00754912	0.0955955	0.775189	-1.29001	KO down vs Control	-1.52231	-1.09315	12.5769	0.337421	0.214629	1
11697	10474096	NM_178725 // Lrrc4c // leucine rich repeat containing 4C // 2 E1|2 // 241568 /// ENSMUS	Lrrc4c	NM_178725	0.0543119	0.263004	0.0543119	0.263004	0.776277	-1.2882	KO down vs Control	-1.66938	1.00597	5.07604	0.333714	0.525945	1
14203	10518833	NM_001081557 // Camta1 // calmodulin binding transcription activator 1 // 4 E2|4 // 100	Camta1	NM_001081557	0.0465519	0.244212	0.0465519	0.244212	0.778059	-1.28525	KO down vs Control	-1.64382	-1.0049	5.53086	0.327697	0.473991	1
10683	10455826	NM_001001979 // Megf10 // multiple EGF-like-domains 10 // 18 D3|18 // 70417 /// ENSMUST	Megf10	NM_001001979	2.39133e-05	0.00430996	2.39133e-05	0.00430996	0.780063	-1.28195	KO down vs Control	-1.36926	-1.2002	75.5569	0.321014	0.0339891	1
5517	10363921	NM_023115 // Pcdh15 // protocadherin 15 // 10 B5.3|10 40.2 cM // 11994 /// NM_001142735	Pcdh15	NM_023115	0.277161	0.585463	0.277161	0.585463	0.781511	-1.27957	KO down vs Control	-2.08349	1.27251	1.35978	0.316239	1.86053	1
12845	10495416	NM_020505 // Vav3 // vav 3 oncogene // 3 G1|3 // 57257 /// ENSMUST00000046864 // Vav3 /	Vav3	NM_020505	0.0040411	0.0695319	0.0040411	0.0695319	0.783599	-1.27616	KO down vs Control	-1.46964	-1.10815	15.8694	0.309432	0.155989	1
13891	10513158	NM_011207 // Ptpn3 // protein tyrosine phosphatase, non-receptor type 3 // 4 B3|4 27.0	Ptpn3	NM_011207	0.0595409	0.276228	0.0595409	0.276228	0.785095	-1.27373	KO down vs Control	-1.64254	1.01242	4.81399	0.304608	0.506204	1
8267	10412267	NM_008396 // Itga2 // integrin alpha 2 // 13 D2.2|13 64.0 cM // 16398 /// ENSMUST000000	Itga2	NM_008396	0.0041166	0.0699753	0.0041166	0.0699753	0.785136	-1.27366	KO down vs Control	-1.46579	-1.10672	15.7641	0.304477	0.154517	1
12178	10482766	NM_023396 // Rprm // reprimo, TP53 dependent G2 arrest mediator candidate // 2|2 C1 //	Rprm	NM_023396	0.000686403	0.0275336	0.000686403	0.0275336	0.78544	-1.27317	KO down vs Control	-1.41287	-1.14729	28.6153	0.303503	0.0848506	1
18041	10587880	NM_029620 // Pcolce2 // procollagen C-endopeptidase enhancer 2 // 9 E3.3|9 // 76477 ///	Pcolce2	NM_029620	0.00161117	0.0424813	0.00161117	0.0424813	0.785825	-1.27255	KO down vs Control	-1.43353	-1.12964	21.7702	0.302273	0.111078	1
6195	10376163	NM_001252494 // Rapgef6 // Rap guanine nucleotide exchange factor (GEF) 6 // 11 B1.3|11	Rapgef6	NM_001252494	0.00102715	0.0338197	0.00102715	0.0338197	0.786115	-1.27208	KO down vs Control	-1.42078	-1.13894	25.1982	0.301349	0.095673	1
5667	10366712	NM_001110218 // Ppm1h // protein phosphatase 1H (PP2C domain containing) // 10 D2|10 //	Ppm1h	NM_001110218	0.00175349	0.0448845	0.00175349	0.0448845	0.787162	-1.27039	KO down vs Control	-1.43229	-1.12679	21.1679	0.298024	0.112633	1
17805	10583870	NM_028472 // Bmper // BMP-binding endothelial regulator // 9|9 A4 // 73230 /// ENSMUST0	Bmper	NM_028472	0.00336974	0.0633745	0.00336974	0.0633745	0.78729	-1.27018	KO down vs Control	-1.45237	-1.11084	16.929	0.297619	0.140644	1
13570	10507677	ENSMUST00000106307 // Hivep3 // human immunodeficiency virus type I enhancer binding pr	Hivep3	ENSMUST00000106307	0.000317894	0.0183293	0.000317894	0.0183293	0.787355	-1.27007	KO down vs Control	-1.39198	-1.15885	36.1851	0.297413	0.0657536	1
12867	10495878	NM_022565 // Ndst4 // N-deacetylase/N-sulfotransferase (heparin glucosaminyl) 4 // 3 H1	Ndst4	NM_022565	0.000200247	0.0140141	0.000200247	0.0140141	0.787484	-1.26987	KO down vs Control	-1.38327	-1.16576	41.4844	0.297007	0.0572759	1
8159	10410408	NM_153534 // Adcy2 // adenylate cyclase 2 // 13 C1|13 41.0 cM // 210044 /// ENSMUST0000	Adcy2	NM_153534	0.0173838	0.148615	0.0173838	0.148615	0.788529	-1.26818	KO down vs Control	-1.52339	-1.05573	8.92883	0.293718	0.263163	1
17315	10575880	NM_054095 // Necab2 // N-terminal EF-hand calcium binding protein 2 // 8 E1|8 // 117148	Necab2	NM_054095	0.000562147	0.0246539	0.000562147	0.0246539	0.788532	-1.26818	KO down vs Control	-1.40057	-1.1483	30.4409	0.29371	0.0771882	1
13415	10504692	ENSMUST00000107773 // Tmod1 // tropomodulin 1 // 4 B1|4 21.5 cM // 21916	Tmod1	ENSMUST00000107773	0.00019168	0.0139969	0.00019168	0.0139969	0.789533	-1.26657	KO down vs Control	-1.37765	-1.16445	42.0182	0.290581	0.0553248	1
14604	10526559	NM_009599 // Ache // acetylcholinesterase // 5 G2|5 77.0 cM // 11423 /// ENSMUST0000002	Ache	NM_009599	0.0808035	0.322996	0.0808035	0.322996	0.789806	-1.26613	KO down vs Control	-1.66255	1.03709	3.99081	0.289732	0.580799	1
5228	10359266	NM_001085376 // Pappa2 // pappalysin 2 // 1 H1|1 // 23850 /// ENSMUST00000159861 // Pap	Pappa2	NM_001085376	0.00456401	0.0738635	0.00456401	0.0738635	0.790076	-1.2657	KO down vs Control	-1.45507	-1.10098	15.1865	0.288894	0.152184	1
11301	10467038	NR_033643 // Gm6642 // ubiquitin-like 5 pseudogene // 19 C1|19 // 625995	Gm6642	NR_033643	0.0619325	0.281856	0.0619325	0.281856	0.791978	-1.26266	KO down vs Control	-1.61801	1.01486	4.70377	0.283026	0.48136	1
10749	10457022	NM_010777 // Mbp // myelin basic protein // 18 E2-E4|18 55.0 cM // 17196 /// ENSMUST000	Mbp	NM_010777	0.0111823	0.115573	0.0111823	0.115573	0.792035	-1.26257	KO down vs Control	-1.48743	-1.0717	10.7606	0.282853	0.210288	1
16159	10556302	NM_009667 // Ampd3 // adenosine monophosphate deaminase 3 // 7 E2-E3|7 52.0 cM // 11717	Ampd3	NM_009667	0.0388358	0.222448	0.0388358	0.222448	0.792402	-1.26199	KO down vs Control	-1.56848	-1.01538	6.09066	0.281728	0.370046	1
5317	10360664	NM_001081227 // 6330403A02Rik // RIKEN cDNA 6330403A02 gene // 1 H4|1 // 381310 /// ENS	6330403A02Rik	NM_001081227	0.041101	0.22896	0.041101	0.22896	0.792404	-1.26198	KO down vs Control	-1.57358	-1.01209	5.91257	0.281723	0.381185	1
19009	10605067	NM_001199351 // Pnck // pregnancy upregulated non-ubiquitously expressed CaM kinase //	Pnck	NM_001199351	0.0267044	0.185605	0.0267044	0.185605	0.794017	-1.25942	KO down vs Control	-1.53265	-1.0349	7.33803	0.276822	0.301794	1
18340	10593723	ENSMUST00000034822 // Acsbg1 // acyl-CoA synthetase bubblegum family member 1 // 9 A5.3	Acsbg1	ENSMUST00000034822	0.0225846	0.170993	0.0225846	0.170993	0.794199	-1.25913	KO down vs Control	-1.52047	-1.04271	7.93767	0.27627	0.278439	1
16688	10564235	NR_029772 // Mir344 // microRNA 344 // 7|7 // 723931 /// NR_030557 // Mir344-2 // micro	Mir344	NR_029772	0.00385643	0.0677425	0.00385643	0.0677425	0.794199	-1.25913	KO down vs Control	-1.43719	-1.10313	16.1375	0.276271	0.136958	1
5046	10356880	NM_009183 // St8sia4 // ST8 alpha-N-acetyl-neuraminide alpha-2,8-sialyltransferase 4 //	St8sia4	NM_009183	0.0275394	0.187867	0.0275394	0.187867	0.794781	-1.25821	KO down vs Control	-1.53214	-1.03326	7.2307	0.274517	0.303724	1
10490	10452793	ENSMUST00000024858 // Galnt14 // UDP-N-acetyl-alpha-D-galactosamine:polypeptide N-acety	Galnt14	ENSMUST00000024858	0.0164217	0.143945	0.0164217	0.143945	0.794959	-1.25793	KO down vs Control	-1.49835	-1.05608	9.15358	0.273982	0.239453	1
4826	10352798	NM_010600 // Kcnh1 // potassium voltage-gated channel, subfamily H (eag-related), membe	Kcnh1	NM_010600	0.000282633	0.0171287	0.000282633	0.0171287	0.795042	-1.2578	KO down vs Control	-1.3713	-1.15369	37.4755	0.273732	0.0584344	1
12353	10487139	NM_199022 // Shc4 // SHC (Src homology 2 domain containing) family, member 4 // 2 F1|2	Shc4	NM_199022	0.000185521	0.0137904	0.000185521	0.0137904	0.795369	-1.25728	KO down vs Control	-1.36344	-1.15938	42.4208	0.272753	0.0514375	1
12330	10486403	NM_177845 // Pla2g4e // phospholipase A2, group IVE // 2 E5|2 // 329502 /// ENSMUST0000	Pla2g4e	NM_177845	0.0803029	0.322516	0.0803029	0.322516	0.795728	-1.25671	KO down vs Control	-1.63514	1.03535	4.00685	0.271676	0.542423	1
6516	10382435	NM_001110337 // Gprc5c // G protein-coupled receptor, family C, group 5, member C // 11	Gprc5c	NM_001110337	0.000113808	0.0100971	0.000113808	0.0100971	0.796183	-1.25599	KO down vs Control	-1.35408	-1.16501	48.8553	0.270321	0.0442647	1
11167	10464471	NM_010253 // Gal // galanin // 19 A|19 2.0 cM // 14419 /// ENSMUST00000025842 // Gal //	Gal	NM_010253	0.00411618	0.0699753	0.00411618	0.0699753	0.796872	-1.25491	KO down vs Control	-1.4318	-1.09986	15.7647	0.268271	0.136137	1
13655	10509030	NM_019732 // Runx3 // runt related transcription factor 3 // 4 D3|4 65.7 cM // 12399 //	Runx3	NM_019732	0.0389576	0.222854	0.0389576	0.222854	0.796923	-1.25483	KO down vs Control	-1.55158	-1.01483	6.08075	0.26812	0.352746	1
5780	10368881	NM_001034858 // Armc2 // armadillo repeat containing 2 // 10 B2|10 // 213402 /// ENSMUS	Armc2	NM_001034858	0.0879727	0.337659	0.0879727	0.337659	0.796989	-1.25472	KO down vs Control	-1.64256	1.04334	3.77425	0.267924	0.567899	1
16687	10564233	NR_029772 // Mir344 // microRNA 344 // 7|7 // 723931 /// NR_030557 // Mir344-2 // micro	Mir344	NR_029772	0.00433075	0.0717442	0.00433075	0.0717442	0.797034	-1.25465	KO down vs Control	-1.43308	-1.09844	15.4783	0.267792	0.138409	1
8876	10423243	NM_009865 // Cdh10 // cadherin 10 // 15 A2|15 9.1 cM // 320873 /// ENSMUST00000166873 /	Cdh10	NM_009865	0.00155932	0.0418242	0.00155932	0.0418242	0.799673	-1.25051	KO down vs Control	-1.39577	-1.12037	22.0064	0.260043	0.0945339	1
17914	10585823	NR_033522 // 1600029O15Rik // ribosomal protein L17 pseudogene // 9 B|9 // 665268	1600029O15Rik	NR_033522	0.00751789	0.0955106	0.00751789	0.0955106	0.799958	-1.25007	KO down vs Control	-1.44515	-1.08132	12.597	0.259216	0.164621	1
6299	10378349	ENSMUST00000102526 // Trpv1 // transient receptor potential cation channel, subfamily V	Trpv1	ENSMUST00000102526	0.270517	0.577608	0.270517	0.577608	0.80086	-1.24866	KO down vs Control	-1.92456	1.23437	1.4011	0.256605	1.46517	1
10083	10445325	NM_030598 // Rcan2 // regulator of calcineurin 2 // 17 C|17 22.0 cM // 53901 /// ENSMUS	Rcan2	NM_030598	0.00787496	0.097746	0.00787496	0.097746	0.800999	-1.24844	KO down vs Control	-1.44393	-1.07942	12.3726	0.256205	0.165659	1
17621	10580990	ENSMUST00000128860 // Cdh8 // cadherin 8 // 8 D1|8 46.5 cM // 12564 /// NM_001039154 //	Cdh8	ENSMUST00000128860	0.171395	0.462097	0.171395	0.462097	0.801944	-1.24697	KO down vs Control	-1.74978	1.12531	2.25721	0.253489	0.898414	1
18726	10600122	NM_001081643 // Xlr3b // X-linked lymphocyte-regulated 3B // X A7.2|X // 574437 /// ENS	Xlr3b	NM_001081643	0.129805	0.403842	0.129805	0.403842	0.802287	-1.24644	KO down vs Control	-1.68397	1.08391	2.85079	0.252507	0.708594	1
6810	10388310	ENSMUST00000102521 // Rap1gap2 // RAP1 GTPase activating protein 2 // 11 B5|11 // 38071	Rap1gap2	ENSMUST00000102521	0.00407624	0.0699121	0.00407624	0.0699121	0.802614	-1.24593	KO down vs Control	-1.41533	-1.0968	15.8201	0.251573	0.127217	1
16528	10563852	NM_153578 // Nipa1 // non imprinted in Prader-Willi/Angelman syndrome 1 homolog (human)	Nipa1	NM_153578	0.0338765	0.208917	0.0338765	0.208917	0.803013	-1.24531	KO down vs Control	-1.51792	-1.02166	6.53125	0.250437	0.306756	1
8477	10416057	NM_013492 // Clu // clusterin // 14 D1|14 28.0 cM // 12759 /// ENSMUST00000022616 // Cl	Clu	NM_013492	0.0137743	0.130828	0.0137743	0.130828	0.803753	-1.24416	KO down vs Control	-1.46057	-1.05982	9.86892	0.248339	0.20131	1
8263	10412231	NM_019960 // Hspb3 // heat shock protein 3 // 13 D2.2|13 // 56534 /// ENSMUST0000005465	Hspb3	NM_019960	0.0168614	0.146143	0.0168614	0.146143	0.803877	-1.24397	KO down vs Control	-1.47059	-1.05228	9.04888	0.247989	0.219244	1
15902	10551104	NM_183311 // Tmem145 // transmembrane protein 145 // 7 A3|7 // 330485 /// ENSMUST000001	Tmem145	NM_183311	0.00112245	0.0353304	0.00112245	0.0353304	0.804115	-1.2436	KO down vs Control	-1.37658	-1.12348	24.4915	0.247318	0.0807849	1
18996	10604761	NR_030574 // Mir504 // microRNA 504 // X|X // 100124476	Mir504	NR_030574	0.0222431	0.169555	0.0222431	0.169555	0.804433	-1.24311	KO down vs Control	-1.48455	-1.04094	7.99352	0.246422	0.246622	1
12477	10489305	NM_021464 // Ptprt // protein tyrosine phosphatase, receptor type, T // 2 H2|2 93.0 cM	Ptprt	NM_021464	0.000338032	0.0190209	0.000338032	0.0190209	0.804459	-1.24307	KO down vs Control	-1.35225	-1.14271	35.5259	0.246347	0.0554742	1
13797	10511789	NM_172987 // Nkain3 // Na+/K+ transporting ATPase interacting 3 // 4 A3|4 // 269513 ///	Nkain3	NM_172987	0.000135909	0.0113175	0.000135909	0.0113175	0.805329	-1.24173	KO down vs Control	-1.33613	-1.154	46.4268	0.243906	0.0420285	1
11461	10470014	NM_009849 // Entpd2 // ectonucleoside triphosphate diphosphohydrolase 2 // 2 A3|2 // 12	Entpd2	NM_009849	0.00317979	0.0623789	0.00317979	0.0623789	0.805338	-1.24171	KO down vs Control	-1.40018	-1.10119	17.2778	0.243881	0.112923	1
6242	10376868	NM_011706 // Trpv2 // transient receptor potential cation channel, subfamily V, member	Trpv2	NM_011706	0.0026744	0.0570292	0.0026744	0.0570292	0.806093	-1.24055	KO down vs Control	-1.39319	-1.10464	18.3493	0.241773	0.105409	1
18569	10597656	NM_021544 // Scn5a // sodium channel, voltage-gated, type V, alpha // 9 F3-F4|9 70.0 cM	Scn5a	NM_021544	0.0403132	0.226473	0.0403132	0.226473	0.806527	-1.23988	KO down vs Control	-1.51876	-1.01221	5.97306	0.240568	0.322204	1
18174	10590865	NM_001170787 // Cntn5 // contactin 5 // 9 A1|9 // 244682 /// ENSMUST00000160216 // Cntn	Cntn5	NM_001170787	0.161209	0.447756	0.161209	0.447756	0.806655	-1.23969	KO down vs Control	-1.70881	1.11191	2.38339	0.240214	0.806293	1
7782	10405001	NM_001039179 // Bicd2 // bicaudal D homolog 2 (Drosophila) // 13 A5|13 // 76895 /// ENS	Bicd2	NM_001039179	0.0017183	0.0445033	0.0017183	0.0445033	0.807037	-1.2391	KO down vs Control	-1.37916	-1.11326	21.3109	0.239157	0.089778	1
18195	10591125	NM_001080814 // Fat3 // FAT tumor suppressor homolog 3 (Drosophila) // 9 A2|9 // 270120	Fat3	NM_001080814	0.0164991	0.14443	0.0164991	0.14443	0.807336	-1.23864	KO down vs Control	-1.45835	-1.05204	9.13491	0.23833	0.208721	1
10619	10454856	NM_028707 // Psd2 // pleckstrin and Sec7 domain containing 2 // 18 B2|18 // 74002 /// E	Psd2	NM_028707	0.00214824	0.0506531	0.00214824	0.0506531	0.807973	-1.23767	KO down vs Control	-1.38237	-1.10811	19.7746	0.236578	0.0957099	1
9840	10440621	NM_146072 // Grik1 // glutamate receptor, ionotropic, kainate 1 // 16 C3.3|16 58.0 cM /	Grik1	NM_146072	0.121958	0.392228	0.121958	0.392228	0.808101	-1.23747	KO down vs Control	-1.64402	1.07359	2.99147	0.236225	0.63173	1
15341	10540880	NM_001111015 // Syn2 // synapsin II // 6 F|6 50.3 cM // 20965 /// ENSMUST00000009538 //	Syn2	NM_001111015	0.00324764	0.0623789	0.00324764	0.0623789	0.808921	-1.23621	KO down vs Control	-1.39115	-1.09853	17.1502	0.233982	0.109145	1
17730	10582694	NM_001081120 // Fam89a // family with sequence similarity 89, member A // 8 E2|8 // 696	Fam89a	NM_001081120	0.00516558	0.0790273	0.00516558	0.0790273	0.809588	-1.2352	KO down vs Control	-1.40367	-1.08694	14.513	0.232166	0.127976	1
8099	10409365	ENSMUST00000135343 // Gprin1 // G protein-regulated inducer of neurite outgrowth 1 // 1	Gprin1	ENSMUST00000135343	0.0114609	0.116892	0.0114609	0.116892	0.810099	-1.23442	KO down vs Control	-1.43246	-1.06376	10.6528	0.230782	0.173312	1
17100	10571696	NM_009810 // Casp3 // caspase 3 // 8 B1.1|8 26.0 cM // 12367 /// ENSMUST00000093517 //	Casp3	NM_009810	0.0387206	0.222369	0.0387206	0.222369	0.810363	-1.23401	KO down vs Control	-1.5017	-1.01405	6.10007	0.230068	0.301724	1
10660	10455335	NM_138945 // Pou4f3 // POU domain, class 4, transcription factor 3 // 18 B3-E1|18 24.0	Pou4f3	NM_138945	0.0374391	0.219317	0.0374391	0.219317	0.811393	-1.23245	KO down vs Control	-1.49549	-1.01568	6.20719	0.227297	0.292946	1
10962	10460468	ENSMUST00000119694 // Ctsf // cathepsin F // 19 A|19 // 56464 /// AF136280 // Ctsf // c	Ctsf	ENSMUST00000119694	0.0216464	0.167146	0.0216464	0.167146	0.811532	-1.23224	KO down vs Control	-1.45951	-1.04035	8.09376	0.226925	0.224296	1
17051	10570894	NM_001110783 // Ank1 // ankyrin 1, erythroid // 8 A2|8 9.5 cM // 11733 /// ENSMUST00000	Ank1	NM_001110783	0.00808031	0.0988036	0.00808031	0.0988036	0.811702	-1.23198	KO down vs Control	-1.41351	-1.07376	12.2493	0.22647	0.147907	1
11597	10472384	NM_001099298 // Scn2a1 // sodium channel, voltage-gated, type II, alpha 1 // 2 C1.3|2 3	Scn2a1	NM_001099298	0.0395985	0.224657	0.0395985	0.224657	0.811892	-1.23169	KO down vs Control	-1.49794	-1.01276	6.02925	0.225963	0.299822	1
4482	10345401	NM_213727 // Fam123c // family with sequence similarity 123, member C // 1 B|1 // 21138	Fam123c	NM_213727	0.0618129	0.281604	0.0618129	0.281604	0.811975	-1.23157	KO down vs Control	-1.53667	1.01313	4.70915	0.22574	0.383491	1
4476	10345212	NM_133235 // Khdrbs2 // KH domain containing, RNA binding, signal transduction associat	Khdrbs2	NM_133235	0.000122034	0.0104941	0.000122034	0.0104941	0.812134	-1.23132	KO down vs Control	-1.31974	-1.14883	47.8875	0.225317	0.037641	1
4977	10355474	NM_001045533 // March4 // membrane-associated ring finger (C3HC4) 4 // 1 C3|1 // 381270	2004-03-01	NM_001045533	0.0692664	0.298331	0.0692664	0.298331	0.812805	-1.23031	KO down vs Control	-1.54526	1.02088	4.39716	0.223532	0.406684	1
16037	10553917	NM_007461 // Apba2 // amyloid beta (A4) precursor protein-binding, family A, member 2 /	Apba2	NM_007461	0.00748221	0.0955106	0.00748221	0.0955106	0.81356	-1.22917	KO down vs Control	-1.40533	-1.07508	12.6202	0.221533	0.140431	1
13213	10501924	ENSMUST00000154668 // Ndst3 // N-deacetylase/N-sulfotransferase (heparan glucosaminyl)	Ndst3	ENSMUST00000154668	0.00103847	0.0338197	0.00103847	0.0338197	0.8137	-1.22895	KO down vs Control	-1.35126	-1.11772	25.1101	0.221163	0.0704618	1
11135	10463704	NM_020577 // As3mt // arsenic (+3 oxidation state) methyltransferase // 19|19 D1 // 573	As3mt	NM_020577	0.160679	0.447164	0.160679	0.447164	0.813722	-1.22892	KO down vs Control	-1.6713	1.10664	2.39024	0.221105	0.740026	1
14402	10522530	NM_001122733 // Kit // kit oncogene // 5 C3.3|5 42.0 cM // 16590 /// NM_021099 // Kit /	Kit	NM_001122733	0.00357024	0.0645243	0.00357024	0.0645243	0.813769	-1.22885	KO down vs Control	-1.38094	-1.09351	16.5866	0.220981	0.106583	1
18982	10604620	NM_001166365 // Fam122b // family with sequence similarity 122, member B // X A5|X // 7	Fam122b	NM_001166365	0.00610819	0.0856775	0.00610819	0.0856775	0.814645	-1.22753	KO down vs Control	-1.39519	-1.08002	13.6345	0.21868	0.128309	1
8849	10422628	NM_177355 // Plcxd3 // phosphatidylinositol-specific phospholipase C, X domain containi	Plcxd3	NM_177355	0.000313301	0.0183204	0.000313301	0.0183204	0.81522	-1.22666	KO down vs Control	-1.32637	-1.13445	36.3428	0.217177	0.0478064	1
15947	10551872	NM_153577 // AI428936 // expressed sequence AI428936 // 7 B1|7 // 233066 /// ENSMUST000	AI428936	NM_153577	0.0373186	0.219001	0.0373186	0.219001	0.815232	-1.22664	KO down vs Control	-1.48172	-1.01548	6.2175	0.217146	0.2794	1
8469	10415911	NM_001081177 // Kif13b // kinesin family member 13B // 14 C3|14 // 16554 /// ENSMUST000	Kif13b	NM_001081177	0.00945158	0.106054	0.00945158	0.106054	0.815358	-1.22646	KO down vs Control	-1.40895	-1.0676	11.5155	0.216818	0.150627	1
6648	10384838	NM_146016 // Eml6 // echinoderm microtubule associated protein like 6 // 11 A3.3|11 //	Eml6	NM_146016	0.0135932	0.129787	0.0135932	0.129787	0.815458	-1.22631	KO down vs Control	-1.42381	-1.05619	9.92412	0.216558	0.174571	1
5583	10365145	NM_019725 // Tle2 // transducin-like enhancer of split 2, homolog of Drosophila E(spl)	Tle2	NM_019725	0.00775952	0.0971158	0.00775952	0.0971158	0.815907	-1.22563	KO down vs Control	-1.39998	-1.073	12.4437	0.215391	0.138473	1
9464	10434418	NM_182636 // Vwa5b2 // von Willebrand factor A domain containing 5B2 // 16 A3|16 // 328	Vwa5b2	NM_182636	0.00406309	0.0697886	0.00406309	0.0697886	0.815973	-1.22553	KO down vs Control	-1.3788	-1.0893	15.8384	0.215219	0.108707	1
12719	10493235	NM_198410 // Paqr6 // progestin and adipoQ receptor family member VI // 3 F1|3 // 68957	Paqr6	NM_198410	0.0031046	0.0619837	0.0031046	0.0619837	0.816193	-1.2252	KO down vs Control	-1.37069	-1.09516	17.4231	0.214649	0.0985584	1
17284	10575227	NM_019938 // Pmfbp1 // polyamine modulated factor 1 binding protein 1 // 8 D3|8 52.0 cM	Pmfbp1	NM_019938	0.00366301	0.0654812	0.00366301	0.0654812	0.817492	-1.22325	KO down vs Control	-1.37182	-1.09078	16.4362	0.2113	0.102846	1
18177	10590909	NM_028013 // Endod1 // endonuclease domain containing 1 // 9|9 A3 // 71946 /// ENSMUST0	Endod1	NM_028013	0.0589866	0.275126	0.0589866	0.275126	0.817646	-1.22302	KO down vs Control	-1.51035	1.00974	4.84035	0.210905	0.348579	1
5229	10359280	NM_001085376 // Pappa2 // pappalysin 2 // 1 H1|1 // 23850 /// ENSMUST00000159861 // Pap	Pappa2	NM_001085376	0.00672087	0.0901457	0.00672087	0.0901457	0.817693	-1.22295	KO down vs Control	-1.38994	-1.07603	13.1501	0.210786	0.128234	1
10075	10445235	AK083240 // Gm9753 // predicted gene 9753 // --- // 791382 /// XR_141835 // Gm9753 // p	Gm9753	AK083240	0.00565069	0.0817889	0.00565069	0.0817889	0.817728	-1.2229	KO down vs Control	-1.38413	-1.08045	14.0379	0.210696	0.120072	1
11599	10472396	NM_001099298 // Scn2a1 // sodium channel, voltage-gated, type II, alpha 1 // 2 C1.3|2 3	Scn2a1	NM_001099298	0.00895001	0.102753	0.00895001	0.102753	0.818273	-1.22209	KO down vs Control	-1.39847	-1.06795	11.7674	0.209302	0.142293	1
5301	10360463	NM_176916 // Pld5 // phospholipase D family, member 5 // 1 H4|1 // 319455 /// ENSMUST00	Pld5	NM_176916	0.109791	0.375317	0.109791	0.375317	0.818336	-1.22199	KO down vs Control	-1.58016	1.05819	3.23489	0.209143	0.517218	1
7602	10401595	NM_146244 // Rps6kl1 // ribosomal protein S6 kinase-like 1 // 12 D2|12 // 238323 /// EN	Rps6kl1	NM_146244	0.000714133	0.0282158	0.000714133	0.0282158	0.818455	-1.22181	KO down vs Control	-1.33274	-1.12012	28.264	0.208839	0.0591109	1
8704	10419854	NM_016972 // Slc7a8 // solute carrier family 7 (cationic amino acid transporter, y+ sys	Slc7a8	NM_016972	0.00320862	0.0623789	0.00320862	0.0623789	0.818722	-1.22142	KO down vs Control	-1.36499	-1.09294	17.2232	0.20816	0.0966883	1
12263	10485115	AK155719 // Dgkz // diacylglycerol kinase zeta // 2 E1|2 // 104418 /// ENSMUST000000997	Dgkz	AK155719	0.0450042	0.239822	0.0450042	0.239822	0.818914	-1.22113	KO down vs Control	-1.48272	-1.00569	5.63321	0.207672	0.294926	1
7576	10401160	NM_178745 // Tmem229b // transmembrane protein 229B // 12 C3|12 // 268567 /// ENSMUST00	Tmem229b	NM_178745	0.0322388	0.203145	0.0322388	0.203145	0.81993	-1.21962	KO down vs Control	-1.45568	-1.02183	6.69509	0.205102	0.245077	1
9496	10434993	NM_172822 // Pigz // phosphatidylinositol glycan anchor biosynthesis, class Z // 16 B2|	Pigz	NM_172822	0.0153124	0.138697	0.0153124	0.138697	0.819933	-1.21961	KO down vs Control	-1.41564	-1.05073	9.43428	0.205093	0.173913	1
10558	10453797	BC147570 // Greb1l // growth regulation by estrogen in breast cancer-like // 18 A1|18 /	Greb1l	BC147570	0.0417174	0.230136	0.0417174	0.230136	0.820292	-1.21908	KO down vs Control	-1.47212	-1.00954	5.86626	0.204192	0.278463	1
17251	10574451	NM_001141922 // Bean1 // brain expressed, associated with Nedd4, 1 // 8 D1|8 // 65115 /	Bean1	NM_001141922	0.0286753	0.191288	0.0286753	0.191288	0.82032	-1.21904	KO down vs Control	-1.44712	-1.0269	7.09114	0.204119	0.230281	1
15932	10551614	ENSMUST00000066264 // Ech1 // enoyl coenzyme A hydratase 1, peroxisomal // 7 A3|7 // 51	Ech1	ENSMUST00000066264	0.0246116	0.179393	0.0246116	0.179393	0.820922	-1.21814	KO down vs Control	-1.43634	-1.03309	7.62676	0.20261	0.212525	1
7950	10407337	NM_010408 // Hcn1 // hyperpolarization-activated, cyclic nucleotide-gated K+ 1 // 13 D2	Hcn1	NM_010408	0.00754216	0.0955955	0.00754216	0.0955955	0.821178	-1.21776	KO down vs Control	-1.38417	-1.07136	12.5814	0.20197	0.128425	1
16860	10567546	NM_016669 // Crym // crystallin, mu // 7 F2|7 55.0 cM // 12971 /// ENSMUST00000033198 /	Crym	NM_016669	0.158117	0.44304	0.158117	0.44304	0.821465	-1.21734	KO down vs Control	-1.629	1.09926	2.42382	0.201255	0.66426	1
16939	10568765	NM_183289 // Tcerg1l // transcription elongation regulator 1-like // 7 F4|7 // 70571 //	Tcerg1l	NM_183289	0.0387909	0.22243	0.0387909	0.22243	0.821574	-1.21718	KO down vs Control	-1.46245	-1.01303	6.09432	0.200983	0.26383	1
17068	10571207	NM_025869 // Dusp26 // dual specificity phosphatase 26 (putative) // 8 A3|8 // 66959 //	Dusp26	NM_025869	0.00900554	0.103035	0.00900554	0.103035	0.821751	-1.21691	KO down vs Control	-1.38881	-1.06629	11.7387	0.200544	0.136672	1
11330	10467749	NM_145123 // Crtac1 // cartilage acidic protein 1 // 19 C3|19 // 72832 /// ENSMUST00000	Crtac1	NM_145123	0.0513035	0.255107	0.0513035	0.255107	0.822013	-1.21653	KO down vs Control	-1.48203	1.00141	5.24189	0.199893	0.30507	1
17870	10585048	NM_207675 // Cadm1 // cell adhesion molecule 1 // 9|9 B-C // 54725 /// ENSMUST000000859	Cadm1	NM_207675	0.00101573	0.0335776	0.00101573	0.0335776	0.822153	-1.21632	KO down vs Control	-1.3306	-1.11185	25.2885	0.199545	0.0631259	1
12289	10485550	NM_001033347 // D430041D05Rik // RIKEN cDNA D430041D05 gene // 2 E2|2 57.9 cM // 241589	D430041D05Rik	NM_001033347	0.0452134	0.240353	0.0452134	0.240353	0.822897	-1.21522	KO down vs Control	-1.46895	-1.00531	5.61911	0.197708	0.281479	1
11835	10476588	NM_001013802 // Macrod2 // MACRO domain containing 2 // 2 F3|2 // 72899 /// ENSMUST0000	Macrod2	NM_001013802	0.18335	0.477028	0.18335	0.477028	0.823288	-1.21464	KO down vs Control	-1.65253	1.12009	2.12143	0.196744	0.741932	1
7216	10395659	NM_007728 // Coch // coagulation factor C homolog (Limulus polyphemus) // 12 C1|12 23.0	Coch	NM_007728	0.118957	0.388932	0.118957	0.388932	0.823591	-1.21419	KO down vs Control	-1.56896	1.06423	3.04846	0.195999	0.514356	1
17913	10585803	NM_009291 // Stra6 // stimulated by retinoic acid gene 6 // 9|9 C // 20897 /// NM_00116	Stra6	NM_009291	0.0242108	0.177362	0.0242108	0.177362	0.824524	-1.21282	KO down vs Control	-1.42396	-1.03299	7.68561	0.19372	0.201645	1
12232	10484276	NM_010894 // Neurod1 // neurogenic differentiation 1 // 2 C3|2 46.0 cM // 18012 /// ENS	Neurod1	NM_010894	0.480555	0.742184	0.480555	0.742184	0.824797	-1.21242	KO down vs Control	-2.21003	1.50346	0.547328	0.193056	2.8218	1
17274	10575052	NM_009864 // Cdh1 // cadherin 1 // 8 D|8 53.3 cM // 12550 /// ENSMUST00000000312 // Cdh	Cdh1	NM_009864	0.0271749	0.186902	0.0271749	0.186902	0.82484	-1.21236	KO down vs Control	-1.42929	-1.02835	7.27705	0.192952	0.212121	1
18052	10588091	NM_023873 // Cep70 // centrosomal protein 70 // 9|9 F1 // 68121 /// ENSMUST00000093795	Cep70	NM_023873	0.000222215	0.0145457	0.000222215	0.0145457	0.825279	-1.21171	KO down vs Control	-1.29933	-1.13001	40.2367	0.191886	0.0381515	1
7819	10405633	NM_001025074 // Ntrk2 // neurotrophic tyrosine kinase, receptor, type 2 // 13 B1-B2|13	Ntrk2	NM_001025074	0.0116996	0.118409	0.0116996	0.118409	0.825462	-1.21144	KO down vs Control	-1.38806	-1.0573	10.563	0.191444	0.144991	1
18040	10587871	NM_198414 // Paqr9 // progestin and adipoQ receptor family member IX // 9 E3.3|9 // 755	Paqr9	NM_198414	0.00262604	0.057029	0.00262604	0.057029	0.825854	-1.21087	KO down vs Control	-1.34181	-1.09271	18.465	0.190497	0.0825331	1
5230	10359282	NM_001085376 // Pappa2 // pappalysin 2 // 1 H1|1 // 23850 /// ENSMUST00000159861 // Pap	Pappa2	NM_001085376	0.00520596	0.0790608	0.00520596	0.0790608	0.825973	-1.21069	KO down vs Control	-1.35947	-1.0782	14.4714	0.19021	0.105151	1
6250	10376998	NM_178656 // Pirt // phosphoinositide-interacting regulator of transient receptor poten	Pirt	NM_178656	0.0105238	0.111573	0.0105238	0.111573	0.826478	-1.20995	KO down vs Control	-1.38115	-1.05998	11.0293	0.188995	0.137086	1
5085	10357594	NM_018750 // Rassf5 // Ras association (RalGDS/AF-6) domain family member 5 // 1 E4|1 6	Rassf5	NM_018750	0.0478266	0.248037	0.0478266	0.248037	0.826599	-1.20978	KO down vs Control	-1.46016	-1.00232	5.44976	0.188705	0.27701	1
4506	10345967	NM_144558 // Bivm // basic, immunoglobulin-like variable motif containing // 1 C1.1|1 /	Bivm	NM_144558	0.00105034	0.0340378	0.00105034	0.0340378	0.826832	-1.20944	KO down vs Control	-1.32025	-1.10792	25.0189	0.188149	0.0601621	1
5964	10372421	NM_146241 // Trhde // TRH-degrading enzyme // 10 D2|10 // 237553 /// ENSMUST00000061632	Trhde	NM_146241	0.0107391	0.112945	0.0107391	0.112945	0.827067	-1.20909	KO down vs Control	-1.38023	-1.05917	10.9392	0.187585	0.137184	1
13247	10502766	NM_001081298 // Lphn2 // latrophilin 2 // 3 H3|3 // 99633 /// ENSMUST00000106128 // Lph	Lphn2	NM_001081298	0.000853635	0.030934	0.000853635	0.030934	0.827121	-1.20901	KO down vs Control	-1.31584	-1.11086	26.724	0.187457	0.0561166	1
17942	10586118	NM_138304 // Calml4 // calmodulin-like 4 // 9 B|9 // 75600 /// ENSMUST00000034777 // Ca	Calml4	NM_138304	0.00449268	0.0731562	0.00449268	0.0731562	0.82749	-1.20847	KO down vs Control	-1.35133	-1.08072	15.2737	0.186576	0.097724	1
9875	10441361	NM_001122998 // Tiam2 // T cell lymphoma invasion and metastasis 2 // 17 A1|17 4.0 cM /	Tiam2	NM_001122998	0.0209601	0.164832	0.0209601	0.164832	0.827801	-1.20802	KO down vs Control	-1.40641	-1.03761	8.21347	0.185836	0.181006	1
14910	10532180	NM_007756 // Cplx1 // complexin 1 // 5 F|5 // 12889 /// ENSMUST00000046892 // Cplx1 //	Cplx1	NM_007756	0.0182992	0.151997	0.0182992	0.151997	0.827905	-1.20787	KO down vs Control	-1.3997	-1.04232	8.7291	0.18559	0.170089	1
13270	10503054	NM_001081358 // Lrrc7 // leucine rich repeat containing 7 // 3 H4|3 // 242274 /// ENSMU	Lrrc7	NM_001081358	0.00699356	0.0919781	0.00699356	0.0919781	0.828208	-1.20743	KO down vs Control	-1.36243	-1.07006	12.952	0.184871	0.114188	1
15063	10535053	NM_008923 // Prkar1b // protein kinase, cAMP dependent regulatory, type I beta // 5 G2|	Prkar1b	NM_008923	0.0186619	0.153555	0.0186619	0.153555	0.828686	-1.20673	KO down vs Control	-1.39825	-1.04144	8.65343	0.183742	0.169868	1
12896	10496519	NM_009472 // Unc5c // unc-5 homolog C (C. elegans) // 3 H1|3 68.5 cM // 22253 /// ENSMU	Unc5c	NM_009472	2.49037e-05	0.00432112	2.49037e-05	0.00432112	0.829079	-1.20616	KO down vs Control	-1.268	-1.14733	74.7221	0.182815	0.0195728	1
10294	10448925	NM_021415 // Cacna1h // calcium channel, voltage-dependent, T type, alpha 1H subunit //	Cacna1h	NM_021415	0.0102819	0.110703	0.0102819	0.110703	0.829354	-1.20576	KO down vs Control	-1.37221	-1.0595	11.1334	0.18217	0.1309	1
7234	10395961	NM_178714 // Lrfn5 // leucine rich repeat and fibronectin type III domain containing 5	Lrfn5	NM_178714	0.000465324	0.0222628	0.000465324	0.0222628	0.829602	-1.2054	KO down vs Control	-1.30038	-1.11735	32.2554	0.181587	0.0450374	1
9775	10439881	NR_028300 // 5330426P16Rik // RIKEN cDNA 5330426P16 gene // 16 B5|16 // 68190	5330426P16Rik	NR_028300	0.084612	0.330534	0.084612	0.330534	0.82979	-1.20512	KO down vs Control	-1.49963	1.03257	3.87281	0.181148	0.374193	1
4663	10349529	NM_172485 // Thsd7b // thrombospondin, type I, domain containing 7B // 1 E4|1 // 210417	Thsd7b	NM_172485	0.000852421	0.030934	0.000852421	0.030934	0.830957	-1.20343	KO down vs Control	-1.30704	-1.10804	26.736	0.17843	0.0533901	1
15698	10547177	NM_178045 // Rassf4 // Ras association (RalGDS/AF-6) domain family member 4 // 6 E3|6 /	Rassf4	NM_178045	0.0736692	0.30888	0.0736692	0.30888	0.831183	-1.2031	KO down vs Control	-1.48018	1.02261	4.23245	0.177904	0.336267	1
8255	10412066	NM_023852 // Rab3c // RAB3C, member RAS oncogene family // 13 D2.2|13 // 67295 /// ENSM	Rab3c	NM_023852	0.0198797	0.159539	0.0198797	0.159539	0.831244	-1.20302	KO down vs Control	-1.39345	-1.0386	8.41227	0.177764	0.169052	1
19103	10606600	NM_001105245 // Pcdh19 // protocadherin 19 // X E3|X // 279653 /// ENSMUST00000149154 /	Pcdh19	NM_001105245	0.0173069	0.148397	0.0173069	0.148397	0.831378	-1.20282	KO down vs Control	-1.38687	-1.0432	8.94622	0.177454	0.158685	1
13834	10512265	NM_001159583 // 2310028H24Rik // RIKEN cDNA 2310028H24 gene // 4 A5|4 // 71901 /// ENSM	2310028H24Rik	NM_001159583	0.0022614	0.0521073	0.0022614	0.0521073	0.831445	-1.20273	KO down vs Control	-1.32465	-1.09202	19.4335	0.177298	0.0729867	1
13892	10513160	NM_011207 // Ptpn3 // protein tyrosine phosphatase, non-receptor type 3 // 4 B3|4 27.0	Ptpn3	NM_011207	0.0127819	0.125221	0.0127819	0.125221	0.831446	-1.20272	KO down vs Control	-1.37435	-1.05253	10.1832	0.177296	0.139285	1
14517	10524969	NM_007545 // Hrk // harakiri, BCL2 interacting protein (contains only BH3 domain) // 5	Hrk	NM_007545	0.00371824	0.0658727	0.00371824	0.0658727	0.831544	-1.20258	KO down vs Control	-1.336	-1.08249	16.3489	0.177071	0.0866458	1
15421	10542522	NM_144920 // Plekha5 // pleckstrin homology domain containing, family A member 5 // 6 G	Plekha5	NM_144920	0.0111282	0.115284	0.0111282	0.115284	0.831718	-1.20233	KO down vs Control	-1.36843	-1.05639	10.7819	0.176669	0.131086	1
9305	10431229	NM_009886 // Celsr1 // cadherin, EGF LAG seven-pass G-type receptor 1 (flamingo homolog	Celsr1	NM_009886	0.0173131	0.148397	0.0173131	0.148397	0.83181	-1.2022	KO down vs Control	-1.38561	-1.04307	8.94481	0.176456	0.157817	1
15739	10547888	NM_013533 // Gpr162 // G protein-coupled receptor 162 // 6 F2|6 60.18 cM // 14788 /// E	Gpr162	NM_013533	0.0215381	0.166987	0.0215381	0.166987	0.832003	-1.20192	KO down vs Control	-1.3949	-1.03563	8.11232	0.176012	0.173575	1
6049	10373740	ENSMUST00000045153 // Pik3ip1 // phosphoinositide-3-kinase interacting protein 1 // 11	Pik3ip1	ENSMUST00000045153	0.0266269	0.18528	0.0266269	0.18528	0.832197	-1.20164	KO down vs Control	-1.40487	-1.02781	7.3482	0.175567	0.19114	1
18277	10592493	NM_001081121 // 4931429I11Rik // RIKEN cDNA 4931429I11 gene // 9|9 B // 70989 /// ENSMU	4931429I11Rik	NM_001081121	0.0728095	0.306546	0.0728095	0.306546	0.833282	-1.20007	KO down vs Control	-1.47118	1.02153	4.2636	0.173084	0.324766	1
18519	10596583	NM_153413 // Dock3 // dedicator of cyto-kinesis 3 // 9 F1|9 // 208869 /// ENSMUST000000	Dock3	NM_153413	0.0203552	0.161919	0.0203552	0.161919	0.83364	-1.19956	KO down vs Control	-1.38735	-1.03719	8.32314	0.172271	0.165583	1
11098	10463070	NM_009848 // Entpd1 // ectonucleoside triphosphate diphosphohydrolase 1 // 19 C3|19 35.	Entpd1	NM_009848	0.00143823	0.0405349	0.00143823	0.0405349	0.834158	-1.19881	KO down vs Control	-1.30904	-1.09787	22.5985	0.171096	0.0605688	1
10217	10447551	NM_027457 // Tmem242 // transmembrane protein 242 // 17 A1|17 // 70544 /// ENSMUST00000	Tmem242	NM_027457	0.0778683	0.316501	0.0778683	0.316501	0.834201	-1.19875	KO down vs Control	-1.47413	1.02583	4.08676	0.170999	0.334738	1
19170	10607738	NM_181315 // Car5b // carbonic anhydrase 5b, mitochondrial // X F5|X // 56078 /// ENSMU	Car5b	NM_181315	0.0104617	0.111196	0.0104617	0.111196	0.834234	-1.1987	KO down vs Control	-1.35926	-1.05712	11.0557	0.170924	0.123682	1
13377	10504137	NR_033123 // 4933409K07Rik // RIKEN cDNA 4933409K07 gene // 4 A5|4 // 108816 /// BC0726	4933409K07Rik	NR_033123	0.823394	0.925931	0.823394	0.925931	0.834272	-1.19865	KO down vs Control	-7.33714	5.10672	0.0531884	0.170838	25.6955	1
13389	10504201	NR_033123 // 4933409K07Rik // RIKEN cDNA 4933409K07 gene // 4 A5|4 // 108816 /// BC0726	4933409K07Rik	NR_033123	0.823394	0.925931	0.823394	0.925931	0.834272	-1.19865	KO down vs Control	-7.33714	5.10672	0.0531884	0.170838	25.6955	1
13844	10512350	NR_033123 // 4933409K07Rik // RIKEN cDNA 4933409K07 gene // 4 A5|4 // 108816 /// BC0726	4933409K07Rik	NR_033123	0.823394	0.925931	0.823394	0.925931	0.834272	-1.19865	KO down vs Control	-7.33714	5.10672	0.0531884	0.170838	25.6955	1
13845	10512352	NR_033123 // 4933409K07Rik // RIKEN cDNA 4933409K07 gene // 4 A5|4 // 108816 /// BC0726	4933409K07Rik	NR_033123	0.823394	0.925931	0.823394	0.925931	0.834272	-1.19865	KO down vs Control	-7.33714	5.10672	0.0531884	0.170838	25.6955	1
15037	10534585	NM_018825 // Sh2b2 // SH2B adaptor protein 2 // 5|5 G1 // 23921 /// ENSMUST00000005188	Sh2b2	NM_018825	0.00043071	0.0217956	0.00043071	0.0217956	0.834309	-1.1986	KO down vs Control	-1.28897	-1.11456	33.0225	0.170755	0.0413668	1
18389	10594631	NM_177583 // Aph1b // anterior pharynx defective 1b homolog (C. elegans) // 9|9 D // 20	Aph1b	NM_177583	0.00238734	0.0536928	0.00238734	0.0536928	0.834744	-1.19797	KO down vs Control	-1.31784	-1.08901	19.0782	0.169773	0.0711904	1
18312	10593225	NM_001033324 // Zbtb16 // zinc finger and BTB domain containing 16 // 9 A5.3|9 23.0 cM	Zbtb16	NM_001033324	0.00292268	0.0603267	0.00292268	0.0603267	0.835079	-1.19749	KO down vs Control	-1.32148	-1.08513	17.7939	0.169021	0.0759907	1
10515	10453231	NM_011406 // Slc8a1 // solute carrier family 8 (sodium/calcium exchanger), member 1 //	Slc8a1	NM_011406	0.00798351	0.0983511	0.00798351	0.0983511	0.835254	-1.19724	KO down vs Control	-1.34764	-1.06363	12.3069	0.168627	0.109614	1
7024	10392464	NM_153782 // Fam20a // family with sequence similarity 20, member A // 11 E1|11 // 2086	Fam20a	NM_153782	0.000554505	0.0246474	0.000554505	0.0246474	0.835415	-1.19701	KO down vs Control	-1.29024	-1.11052	30.5694	0.168266	0.0440352	1
9253	10430389	NM_008595 // Mfng // MFNG O-fucosylpeptide 3-beta-N-acetylglucosaminyltransferase // 15	Mfng	NM_008595	0.0144491	0.134446	0.0144491	0.134446	0.835744	-1.19654	KO down vs Control	-1.36682	-1.04747	9.67107	0.16753	0.138582	1
18460	10595753	NM_011643 // Trpc1 // transient receptor potential cation channel, subfamily C, member	Trpc1	NM_011643	0.00673786	0.0901831	0.00673786	0.0901831	0.835927	-1.19628	KO down vs Control	-1.34076	-1.06737	13.1375	0.167122	0.101768	1
7966	10407591	NM_033269 // Chrm3 // cholinergic receptor, muscarinic 3, cardiac // 13 A1|13 7.0 cM //	Chrm3	NM_033269	0.000457081	0.0222454	0.000457081	0.0222454	0.836099	-1.19603	KO down vs Control	-1.28595	-1.1124	32.4314	0.166739	0.0411302	1
14069	10516393	NM_153177 // Eif2c4 // eukaryotic translation initiation factor 2C, 4 // 4 D2.2|4 // 76	Eif2c4	NM_153177	0.00221866	0.0516652	0.00221866	0.0516652	0.836245	-1.19582	KO down vs Control	-1.31269	-1.08936	19.5598	0.166414	0.0680638	1
12919	10496975	NM_001081263 // Slc44a5 // solute carrier family 44, member 5 // 3 H3-H4|3 // 242259 //	Slc44a5	NM_001081263	0.120859	0.390698	0.120859	0.390698	0.836328	-1.1957	KO down vs Control	-1.51622	1.06051	3.01213	0.166229	0.441492	1
16213	10557470	NM_024228 // Gdpd3 // glycerophosphodiester phosphodiesterase domain containing 3 // 7|	Gdpd3	NM_024228	0.190148	0.485088	0.190148	0.485088	0.836413	-1.19558	KO down vs Control	-1.5942	1.11528	2.04943	0.166038	0.648136	1
17680	10581996	NM_029441 // Cdyl2 // chromodomain protein, Y chromosome-like 2 // 8 E1|8 // 75796 ///	Cdyl2	NM_029441	0.00676835	0.0903694	0.00676835	0.0903694	0.836452	-1.19553	KO down vs Control	-1.33951	-1.06702	13.1149	0.165954	0.101231	1
5672	10366774	NM_009635 // Avil // advillin // 10 D3|10 // 11567 /// ENSMUST00000026500 // Avil // ad	Avil	NM_009635	0.144178	0.423898	0.144178	0.423898	0.836752	-1.1951	KO down vs Control	-1.54054	1.07862	2.62011	0.165288	0.504674	1
13816	10512044	NM_001166000 // Lingo2 // leucine rich repeat and Ig domain containing 2 // 4 A5|4 // 2	Lingo2	NM_001166000	0.000483407	0.0229122	0.000483407	0.0229122	0.837187	-1.19448	KO down vs Control	-1.28439	-1.11086	31.8825	0.164325	0.0412328	1
7591	10401359	NM_001267626 // Dpf3 // D4, zinc and double PHD fingers, family 3 // 12 D3|12 // 70127	Dpf3	NM_001267626	0.00232607	0.0531322	0.00232607	0.0531322	0.837202	-1.19445	KO down vs Control	-1.31139	-1.08795	19.248	0.16429	0.0682835	1
5066	10357249	NM_001085409 // Steap3 // STEAP family member 3 // 1|1 E2 // 68428 /// ENSMUST000001126	Steap3	NM_001085409	0.129325	0.403139	0.129325	0.403139	0.837213	-1.19444	KO down vs Control	-1.52195	1.06677	2.85908	0.164268	0.459638	1
7945	10407291	NM_172595 // Arl15 // ADP-ribosylation factor-like 15 // 13 D2.2|13 // 218639 /// ENSMU	Arl15	NM_172595	0.00776513	0.0971158	0.00776513	0.0971158	0.837455	-1.19409	KO down vs Control	-1.34093	-1.06334	12.4403	0.163732	0.105292	1
18512	10596521	NM_001160353 // Grm2 // glutamate receptor, metabotropic 2 // 9 F1|9 // 108068 /// ENSM	Grm2	NM_001160353	0.204607	0.502053	0.204607	0.502053	0.837751	-1.19367	KO down vs Control	-1.60421	1.12588	1.90735	0.163082	0.684015	1
13533	10507015	NM_001048189 // Agbl4 // ATP/GTP binding protein-like 4 // 4 D1|4 // 78933 /// ENSMUST0	Agbl4	NM_001048189	0.0687164	0.297131	0.0687164	0.297131	0.837901	-1.19346	KO down vs Control	-1.44899	1.01731	4.41868	0.162753	0.294663	1
7571	10401068	NM_013675 // Spnb1 // spectrin beta 1 // 12 C3|12 33.0 cM // 20741 /// ENSMUST000000214	Spnb1	NM_013675	0.00396174	0.0687961	0.00396174	0.0687961	0.837953	-1.19338	KO down vs Control	-1.3215	-1.07769	15.9827	0.162638	0.0814073	1
16292	10559333	ENSMUST00000105902 // Shank2 // SH3/ankyrin domain gene 2 // 7 F5|7 // 210274	Shank2	ENSMUST00000105902	0.00242888	0.0540298	0.00242888	0.0540298	0.837976	-1.19335	KO down vs Control	-1.31044	-1.08672	18.9661	0.162588	0.0685805	1
14795	10530029	NM_144945 // Lgi2 // leucine-rich repeat LGI family, member 2 // 5 C1|5 // 246316 /// E	Lgi2	NM_144945	0.0214469	0.166524	0.0214469	0.166524	0.838093	-1.19318	KO down vs Control	-1.37642	-1.03434	8.12805	0.16233	0.159772	1
12495	10489759	ENSMUST00000109249 // Sulf2 // sulfatase 2 // 2 H3|2 // 72043 /// NM_028072 // Sulf2 //	Sulf2	ENSMUST00000109249	0.00544941	0.0804272	0.00544941	0.0804272	0.838117	-1.19315	KO down vs Control	-1.32917	-1.07105	14.2286	0.162278	0.0912403	1
8885	10423358	NM_177597 // March11 // membrane-associated ring finger (C3HC4) 11 // 15 B1|15 // 21114	2011-03-01	NM_177597	0.000979805	0.032886	0.000979805	0.032886	0.838341	-1.19283	KO down vs Control	-1.29269	-1.10069	25.5806	0.161787	0.0505969	1
13250	10502774	NM_001081298 // Lphn2 // latrophilin 2 // 3 H3|3 // 99633 /// ENSMUST00000106128 // Lph	Lphn2	NM_001081298	0.00320138	0.0623789	0.00320138	0.0623789	0.838442	-1.19269	KO down vs Control	-1.31532	-1.08149	17.2368	0.161566	0.0749866	1
14704	10528227	NM_010305 // Gnai1 // guanine nucleotide binding protein (G protein), alpha inhibiting	Gnai1	NM_010305	0.00681501	0.0906489	0.00681501	0.0906489	0.838492	-1.19262	KO down vs Control	-1.33438	-1.06592	13.0806	0.161457	0.0987461	1
16846	10567289	NM_138649 // Syt17 // synaptotagmin XVII // 7 F2|7 56.0 cM // 110058 /// ENSMUST0000008	Syt17	NM_138649	0.0344256	0.210669	0.0344256	0.210669	0.838518	-1.19258	KO down vs Control	-1.39889	-1.0167	6.47855	0.161399	0.199302	1
8269	10412335	NM_021459 // Isl1 // ISL1 transcription factor, LIM/homeodomain // 13 D2.3|13 // 16392	Isl1	NM_021459	2.56173e-05	0.00432112	2.56173e-05	0.00432112	0.838595	-1.19247	KO down vs Control	-1.25003	-1.13756	74.146	0.161232	0.0173962	1
9251	10430297	NM_013645 // Pvalb // parvalbumin // 15 E|15 45.7 cM // 19293 /// ENSMUST00000005860 //	Pvalb	NM_013645	0.183808	0.477655	0.183808	0.477655	0.838785	-1.1922	KO down vs Control	-1.57533	1.10834	2.11645	0.160817	0.607874	1
11480	10470392	NM_029981 // Adamtsl2 // ADAMTS-like 2 // 2 A3|2 // 77794 /// ENSMUST00000091233 // Ada	Adamtsl2	NM_029981	0.00458103	0.0738635	0.00458103	0.0738635	0.838834	-1.19213	KO down vs Control	-1.32288	-1.07431	15.1659	0.160711	0.0847745	1
6534	10382844	NR_028569 // Snord1c // small nucleolar RNA, C/D box 1C // 11|11 // 100216536	Snord1c	NR_028569	0.227896	0.529956	0.227896	0.529956	0.839335	-1.19142	KO down vs Control	-1.62325	1.14355	1.70528	0.159619	0.748823	1
6712	10386093	NR_028569 // Snord1c // small nucleolar RNA, C/D box 1C // 11|11 // 100216536	Snord1c	NR_028569	0.227896	0.529956	0.227896	0.529956	0.839335	-1.19142	KO down vs Control	-1.62325	1.14355	1.70528	0.159619	0.748823	1
5832	10369835	NM_178621 // Phyhipl // phytanoyl-CoA hydroxylase interacting protein-like // 10 B5.3|1	Phyhipl	NM_178621	0.0628884	0.283836	0.0628884	0.283836	0.839355	-1.19139	KO down vs Control	-1.43644	1.012	4.66123	0.159576	0.273878	1
10807	10457895	NM_001146292 // Celf4 // CUGBP, Elav-like family member 4 // 18|18 B1 // 108013 /// ENS	Celf4	NM_001146292	0.00343289	0.0634451	0.00343289	0.0634451	0.839732	-1.19086	KO down vs Control	-1.31376	-1.07945	16.8184	0.15876	0.075517	1
14409	10522661	NM_001163793 // C530008M17Rik // RIKEN cDNA C530008M17 gene // 5 E1|5 // 320827 /// ENS	C530008M17Rik	NM_001163793	0.00740429	0.0950422	0.00740429	0.0950422	0.840064	-1.19038	KO down vs Control	-1.33266	-1.0633	12.6712	0.15804	0.0997789	1
7290	10396905	NM_001177503 // 3830431G21Rik // RIKEN cDNA 3830431G21 gene // 12 D1|12 // 217682 /// E	3830431G21Rik	NM_001177503	0.00326189	0.0623789	0.00326189	0.0623789	0.840285	-1.19007	KO down vs Control	-1.31126	-1.08009	17.1239	0.157564	0.0736112	1
14257	10519905	NM_001081143 // Gnat3 // guanine nucleotide binding protein, alpha transducing 3 // 5 A	Gnat3	NM_001081143	0.692702	0.868071	0.692702	0.868071	0.840324	-1.19002	KO down vs Control	-3.16735	2.23661	0.167941	0.157481	7.5017	1
7937	10407126	NM_152804 // Plk2 // polo-like kinase 2 // 13|13 D2.1 // 20620 /// ENSMUST00000022212 /	Plk2	NM_152804	0.0296836	0.194884	0.0296836	0.194884	0.84078	-1.18937	KO down vs Control	-1.38385	-1.02222	6.973	0.156499	0.179548	1
4678	10349876	NM_182930 // Plekha6 // pleckstrin homology domain containing, family A member 6 // 1 E	Plekha6	NM_182930	0.00100014	0.0333981	0.00100014	0.0333981	0.840918	-1.18918	KO down vs Control	-1.28726	-1.09857	25.4136	0.156204	0.0491717	1
15124	10536363	NM_009311 // Tac1 // tachykinin 1 // 6 A1|6 5.0 cM // 21333 /// ENSMUST00000090679 // T	Tac1	NM_009311	0.310841	0.61472	0.310841	0.61472	0.84097	-1.1891	KO down vs Control	-1.72008	1.2165	1.17044	0.156092	1.06689	1
8081	10409170	NM_015759 // Fgd3 // FYVE, RhoGEF and PH domain containing 3 // 13 A5|13 31.0 cM // 309	Fgd3	NM_015759	0.00486019	0.0762559	0.00486019	0.0762559	0.841054	-1.18898	KO down vs Control	-1.31879	-1.07196	14.8419	0.155912	0.084039	1
9710	10438639	NM_138650 // Dgkg // diacylglycerol kinase, gamma // 16 B1|16 15.5 cM // 110197 /// ENS	Dgkg	NM_138650	0.317956	0.620859	0.317956	0.620859	0.841142	-1.18886	KO down vs Control	-1.72904	1.22333	1.13425	0.155723	1.09833	1
13497	10506254	NM_183024 // Raver2 // ribonucleoprotein, PTB-binding 2 // 4 C6|4 // 242570 /// ENSMUST	Raver2	NM_183024	0.150967	0.434062	0.150967	0.434062	0.841192	-1.18879	KO down vs Control	-1.52818	1.08134	2.52149	0.155617	0.49373	1
4470	10345091	NM_172124 // B3gat2 // beta-1,3-glucuronyltransferase 2 (glucuronosyltransferase S) //	B3gat2	NM_172124	0.00584493	0.0836797	0.00584493	0.0836797	0.841295	-1.18864	KO down vs Control	-1.32293	-1.06799	13.8618	0.155397	0.0896831	1
9070	10426782	NM_009597 // Accn2 // amiloride-sensitive cation channel 2, neuronal // 15|15 F3 // 114	Accn2	NM_009597	0.0337553	0.208664	0.0337553	0.208664	0.84145	-1.18842	KO down vs Control	-1.38854	-1.01715	6.54303	0.155065	0.189594	1
10709	10456363	NM_010307 // Gnal // guanine nucleotide binding protein, alpha stimulating, olfactory t	Gnal	NM_010307	0.00645181	0.08859	0.00645181	0.08859	0.841721	-1.18804	KO down vs Control	-1.3245	-1.06565	13.3557	0.154487	0.092537	1
11030	10461547	NM_181403 // Vps37c // vacuolar protein sorting 37C (yeast) // 19 A|19 // 107305 /// EN	Vps37c	NM_181403	0.00262788	0.057029	0.00262788	0.057029	0.841735	-1.18802	KO down vs Control	-1.30312	-1.08309	18.4606	0.154458	0.0669352	1
6357	10379543	NM_023438 // Tmem132e // transmembrane protein 132E // 11 C|11 // 270893 /// ENSMUST000	Tmem132e	NM_023438	0.0125968	0.123961	0.0125968	0.123961	0.841906	-1.18778	KO down vs Control	-1.34456	-1.04928	10.2453	0.154094	0.120324	1
14441	10523376	NM_175473 // Fras1 // Fraser syndrome 1 homolog (human) // 5 E3|5 // 231470 /// ENSMUST	Fras1	NM_175473	0.0225594	0.170976	0.0225594	0.170976	0.842479	-1.18697	KO down vs Control	-1.3657	-1.03164	7.94176	0.152879	0.154	1
18278	10592515	NM_176860 // Ubash3b // ubiquitin associated and SH3 domain containing, B // 9 A5.1|9 /	Ubash3b	NM_176860	7.91029e-05	0.0083932	7.91029e-05	0.0083932	0.842536	-1.18689	KO down vs Control	-1.25234	-1.12486	54.1834	0.152757	0.0225541	1
6645	10384797	NM_181577 // Ccdc85a // coiled-coil domain containing 85A // 11 A3.3|11 // 216613 /// E	Ccdc85a	NM_181577	0.0533812	0.260439	0.0533812	0.260439	0.842637	-1.18675	KO down vs Control	-1.41285	1.00318	5.12607	0.152543	0.238067	1
13994	10515335	NR_029450 // C530005A16Rik // RIKEN cDNA C530005A16 gene // 4 D1|4 // 654318	C530005A16Rik	NR_029450	0.0333017	0.207265	0.0333017	0.207265	0.842757	-1.18658	KO down vs Control	-1.38373	-1.01752	6.58759	0.15229	0.184942	1
6493	10381994	NM_001037712 // Kcnh6 // potassium voltage-gated channel, subfamily H (eag-related), me	Kcnh6	NM_001037712	0.00266807	0.0570292	0.00266807	0.0570292	0.842786	-1.18654	KO down vs Control	-1.30093	-1.08221	18.3643	0.152229	0.066315	1
13889	10513154	NM_011207 // Ptpn3 // protein tyrosine phosphatase, non-receptor type 3 // 4 B3|4 27.0	Ptpn3	NM_011207	0.0311223	0.200266	0.0311223	0.200266	0.842847	-1.18646	KO down vs Control	-1.37991	-1.02012	6.81296	0.1521	0.178601	1
11799	10475981	NM_025395 // Chchd5 // coiled-coil-helix-coiled-coil-helix domain containing 5 // 2|2 F	Chchd5	NM_025395	0.0187447	0.153651	0.0187447	0.153651	0.842917	-1.18636	KO down vs Control	-1.3566	-1.03748	8.63641	0.151952	0.140754	1
19065	10606186	NM_009197 // Slc16a2 // solute carrier family 16 (monocarboxylic acid transporters), me	Slc16a2	NM_009197	0.0121614	0.12131	0.0121614	0.12131	0.842928	-1.18634	KO down vs Control	-1.34056	-1.04987	10.3958	0.151929	0.116916	1
12409	10488322	NM_001033348 // Ralgapa2 // Ral GTPase activating protein, alpha subunit 2 (catalytic)	Ralgapa2	NM_001033348	0.0371471	0.218557	0.0371471	0.218557	0.84295	-1.18631	KO down vs Control	-1.38911	-1.01312	6.23225	0.151882	0.194963	1
17725	10582626	NM_019552 // Abcb10 // ATP-binding cassette, sub-family B (MDR/TAP), member 10 // 8 E2|	Abcb10	NM_019552	0.0759274	0.312802	0.0759274	0.312802	0.842968	-1.18629	KO down vs Control	-1.43926	1.02273	4.15281	0.151845	0.292515	1
4649	10349174	NM_011459 // Serpinb8 // serine (or cysteine) peptidase inhibitor, clade B, member 8 //	Serpinb8	NM_011459	0.141896	0.421054	0.141896	0.421054	0.843082	-1.18612	KO down vs Control	-1.51025	1.07347	2.65464	0.151605	0.456874	1
8430	10415228	NM_001136057 // Cpne6 // copine VI // 14 C3|14 // 12891 /// NM_001146183 // Cpne6 // co	Cpne6	NM_001136057	0.130139	0.40427	0.130139	0.40427	0.843544	-1.18547	KO down vs Control	-1.49594	1.06446	2.84506	0.150632	0.423562	1
13534	10507032	NR_033793 // Bend5 // BEN domain containing 5 // 4|4 C7 // 67621 /// NM_026279 // Bend5	Bend5	NR_033793	0.0254669	0.182202	0.0254669	0.182202	0.843651	-1.18532	KO down vs Control	-1.3677	-1.02727	7.50513	0.150408	0.160326	1
9960	10442887	NM_001164225 // Fbxl16 // F-box and leucine-rich repeat protein 16 // 17 A3.3|17 // 214	Fbxl16	NM_001164225	0.0101097	0.10973	0.0101097	0.10973	0.843751	-1.18518	KO down vs Control	-1.33231	-1.0543	11.2094	0.150197	0.107194	1
17487	10578962	AK166451 // Gm10661 // predicted gene 10661 // --- // 100038435	Gm10661	AK166451	0.0343785	0.210669	0.0343785	0.210669	0.84387	-1.18502	KO down vs Control	-1.38196	-1.01614	6.48303	0.14995	0.185037	1
16854	10567361	NM_001024138 // Gpr139 // G protein-coupled receptor 139 // 7 F2|7 // 209776 /// ENSMUS	Gpr139	NM_001024138	0.00152758	0.0413548	0.00152758	0.0413548	0.843941	-1.18492	KO down vs Control	-1.28762	-1.0904	22.1558	0.149801	0.0540898	1
14520	10525016	NM_011535 // Tbx3 // T-box 3 // 5 F|5 65.0 cM // 21386 /// NM_198052 // Tbx3 // T-box 3	Tbx3	NM_011535	0.00577963	0.082835	0.00577963	0.082835	0.843962	-1.18489	KO down vs Control	-1.31588	-1.06694	13.9202	0.149757	0.0860661	1
12420	10488482	NM_080575 // Acss1 // acyl-CoA synthetase short-chain family member 1 // 2 G3|2 // 6873	Acss1	NM_080575	0.0849064	0.330899	0.0849064	0.330899	0.844059	-1.18475	KO down vs Control	-1.44544	1.02978	3.86398	0.149554	0.309637	1
8086	10409222	NM_009167 // Shc3 // src homology 2 domain-containing transforming protein C3 // 13 A5|	Shc3	NM_009167	0.0172998	0.148397	0.0172998	0.148397	0.844106	-1.18469	KO down vs Control	-1.35003	-1.03959	8.94782	0.149455	0.133624	1
7132	10394674	NM_007706 // Socs2 // suppressor of cytokine signaling 2 // 10 C2|10 52.0 cM // 216233	Socs2	NM_007706	0.0313674	0.201219	0.0313674	0.201219	0.844106	-1.18469	KO down vs Control	-1.37643	-1.01965	6.78663	0.149455	0.176176	1
4789	10352143	NM_001161665 // Kif26b // kinesin family member 26B // 1 H4|1 97.58 cM // 269152 /// EN	Kif26b	NM_001161665	0.0277197	0.188675	0.0277197	0.188675	0.844307	-1.1844	KO down vs Control	-1.36971	-1.02416	7.20807	0.149037	0.165411	1
17813	10584024	NM_177906 // Opcml // opioid binding protein/cell adhesion molecule-like // 9 A4|9 10.0	Opcml	NM_177906	0.0148058	0.135918	0.0148058	0.135918	0.844468	-1.18418	KO down vs Control	-1.3432	-1.04398	9.57113	0.1487	0.12429	1
11329	10467744	NM_018780 // Sfrp5 // secreted frizzled-related sequence protein 5 // 19|19 D1 // 54612	Sfrp5	NM_018780	0.18549	0.479656	0.18549	0.479656	0.844813	-1.18369	KO down vs Control	-1.54821	1.10497	2.09838	0.147983	0.564182	1
5475	10363231	NM_020561 // Smpdl3a // sphingomyelin phosphodiesterase, acid-like 3A // 10 B4|10 // 57	Smpdl3a	NM_020561	0.00127195	0.0380099	0.00127195	0.0380099	0.845017	-1.18341	KO down vs Control	-1.28206	-1.09235	23.5219	0.147559	0.050186	1
8879	10423274	NM_001081299 // Cdh18 // cadherin 18 // 15 A2|15 // 320865 /// ENSMUST00000164787 // Cd	Cdh18	NM_001081299	0.154016	0.437227	0.154016	0.437227	0.845041	-1.18337	KO down vs Control	-1.51431	1.08136	2.47909	0.147509	0.476011	1
10212	10447502	NM_009625 // Adcyap1 // adenylate cyclase activating polypeptide 1 // 17 E5|17 // 11516	Adcyap1	NM_009625	0.140368	0.419641	0.140368	0.419641	0.845086	-1.18331	KO down vs Control	-1.50004	1.07128	2.6782	0.147416	0.440344	1
15568	10545086	NM_001042451 // Snca // synuclein, alpha // 6 B3|6 29.0 cM // 20617 /// NM_009221 // Sn	Snca	NM_001042451	0.00317413	0.0623789	0.00317413	0.0623789	0.845092	-1.1833	KO down vs Control	-1.29908	-1.07785	17.2886	0.147404	0.0682087	1
17811	10583992	NM_001129787 // Igsf9b // immunoglobulin superfamily, member 9B // 9 A4|9 // 235086 ///	Igsf9b	NM_001129787	0.0277779	0.188814	0.0277779	0.188814	0.845238	-1.1831	KO down vs Control	-1.36701	-1.02393	7.2008	0.147101	0.163428	1
14632	10527051	ENSMUST00000085774 // Sdk1 // sidekick homolog 1 (chicken) // 5 G2|5 // 330222	Sdk1	ENSMUST00000085774	0.0606305	0.278824	0.0606305	0.278824	0.845305	-1.18301	KO down vs Control	-1.41288	1.00956	4.76309	0.146963	0.246837	1
16966	10569280	NM_008748 // Dusp8 // dual specificity phosphatase 8 // 7 F5|7 69.0 cM // 18218 /// ENS	Dusp8	NM_008748	0.00387982	0.0680624	0.00387982	0.0680624	0.845412	-1.18286	KO down vs Control	-1.30269	-1.07404	16.1027	0.146741	0.0729029	1
12193	10483228	NM_018732 // Scn3a // sodium channel, voltage-gated, type III, alpha // 2 C1.3|2 36.0 c	Scn3a	NM_018732	0.000997893	0.0333981	0.000997893	0.0333981	0.845552	-1.18266	KO down vs Control	-1.27696	-1.09533	25.4319	0.146452	0.046069	1
12674	10492402	ENSMUST00000049230 // Kcnab1 // potassium voltage-gated channel, shaker-related subfami	Kcnab1	ENSMUST00000049230	0.00184957	0.0461315	0.00184957	0.0461315	0.845744	-1.18239	KO down vs Control	-1.28693	-1.08634	20.7949	0.146056	0.0561891	1
9820	10440534	NM_011782 // Adamts5 // a disintegrin-like and metallopeptidase (reprolysin type) with	Adamts5	NM_011782	0.00012497	0.0106768	0.00012497	0.0106768	0.845875	-1.18221	KO down vs Control	-1.25026	-1.11786	47.5616	0.145787	0.0245218	1
9713	10438708	ENSMUST00000023605 // Masp1 // mannan-binding lectin serine peptidase 1 // 16|16 B2-B3	Masp1	ENSMUST00000023605	0.00292658	0.0603267	0.00292658	0.0603267	0.845989	-1.18205	KO down vs Control	-1.29524	-1.07874	17.7856	0.145551	0.065469	1
18358	10594048	NM_001161535 // Islr2 // immunoglobulin superfamily containing leucine-rich repeat 2 //	Islr2	NM_001161535	0.00974496	0.107472	0.00974496	0.107472	0.845992	-1.18204	KO down vs Control	-1.32524	-1.05432	11.3758	0.145544	0.102353	1
10164	10446763	NM_029999 // Lbh // limb-bud and heart // 17 E2|17 // 77889 /// ENSMUST00000024857 // L	Lbh	NM_029999	0.0597269	0.276797	0.0597269	0.276797	0.846024	-1.182	KO down vs Control	-1.40932	1.00873	4.80522	0.145478	0.2422	1
11833	10476569	NM_027093 // 2310003L22Rik // RIKEN cDNA 2310003L22 gene // 2|2 G3 // 69487 /// ENSMUST	2310003L22Rik	NM_027093	0.0216238	0.167146	0.0216238	0.167146	0.846164	-1.1818	KO down vs Control	-1.35311	-1.03218	8.09763	0.145191	0.143441	1
15059	10535021	NM_172412 // Gpc2 // glypican 2 (cerebroglycan) // 5 G2|5 // 71951 /// ENSMUST000001618	Gpc2	NM_172412	0.0195115	0.157801	0.0195115	0.157801	0.846857	-1.18084	KO down vs Control	-1.34693	-1.03522	8.48319	0.143772	0.135583	1
12542	10490559	NM_015730 // Chrna4 // cholinergic receptor, nicotinic, alpha polypeptide 4 // 2 H4|2 1	Chrna4	NM_015730	0.0506069	0.255107	0.0506069	0.255107	0.846871	-1.18082	KO down vs Control	-1.39511	1.00056	5.28207	0.143743	0.217707	1
11202	10465089	BC048922 // Snx32 // sorting nexin 32 // 19 A|19 // 225861	Snx32	BC048922	0.0319771	0.20209	0.0319771	0.20209	0.847013	-1.18062	KO down vs Control	-1.3685	-1.01853	6.72225	0.143453	0.17072	1
9920	10442194	NM_172486 // Zfp677 // zinc finger protein 677 // 17 A3.2|17 // 210503 /// ENSMUST00000	Zfp677	NM_172486	0.011329	0.116269	0.011329	0.116269	0.847049	-1.18057	KO down vs Control	-1.3271	-1.05021	10.7034	0.143379	0.107165	1
15158	10537123	NM_028886 // Lrguk // leucine-rich repeats and guanylate kinase domain containing // 6|	Lrguk	NM_028886	0.0972296	0.353579	0.0972296	0.353579	0.847359	-1.18014	KO down vs Control	-1.44633	1.03849	3.52624	0.142748	0.323852	1
8834	10422240	NM_199065 // Slitrk1 // SLIT and NTRK-like family, member 1 // 14 E3|14 // 76965 /// EN	Slitrk1	NM_199065	0.0334793	0.208072	0.0334793	0.208072	0.847822	-1.17949	KO down vs Control	-1.36835	-1.0167	6.57005	0.141809	0.172673	1
11651	10473244	NM_175513 // Zfp804a // zinc finger protein 804A // 2 D|2 // 241514 /// ENSMUST00000047	Zfp804a	NM_175513	0.0011876	0.036679	0.0011876	0.036679	0.847931	-1.17934	KO down vs Control	-1.27446	-1.09132	24.0502	0.141588	0.0470974	1
13260	10502881	ENSMUST00000044278 // St6galnac5 // ST6 (alpha-N-acetyl-neuraminyl-2,3-beta-galactosyl-	St6galnac5	ENSMUST00000044278	0.03072	0.198929	0.03072	0.198929	0.848185	-1.17899	KO down vs Control	-1.36296	-1.01985	6.85676	0.141074	0.164596	1
5722	10367919	NM_029075 // Stx11 // syntaxin 11 // 10 A1|10 // 74732 /// ENSMUST00000042861 // Stx11	Stx11	NM_029075	0.0023549	0.0534196	0.0023549	0.0534196	0.848279	-1.17886	KO down vs Control	-1.28559	-1.08099	19.1674	0.140884	0.0588015	1
5310	10360563	NM_027188 // Smyd3 // SET and MYND domain containing 3 // 1 H3|1 97.59 cM // 69726 ///	Smyd3	NM_027188	0.0375938	0.219421	0.0375938	0.219421	0.848297	-1.17883	KO down vs Control	-1.37296	-1.01216	6.19401	0.140848	0.181915	1
15400	10542221	NR_030447 // Mir680-1 // microRNA 680-1 // 6|6 // 735268	Mir680-1	NR_030447	0.108437	0.37407	0.108437	0.37407	0.848338	-1.17878	KO down vs Control	-1.45413	1.0465	3.26416	0.140765	0.344996	1
16094	10554938	NM_029494 // Rab30 // RAB30, member RAS oncogene family // 7 E1|7 // 75985 /// ENSMUST0	Rab30	NM_029494	0.00868849	0.101605	0.00868849	0.101605	0.848473	-1.17859	KO down vs Control	-1.31539	-1.05601	11.9059	0.140493	0.0944022	1
9206	10429234	ENSMUST00000159993 // Col22a1 // collagen, type XXII, alpha 1 // 15 D3|15 // 69700 ///	Col22a1	ENSMUST00000159993	0.00319372	0.0623789	0.00319372	0.0623789	0.848793	-1.17814	KO down vs Control	-1.29041	-1.07565	17.2513	0.139849	0.0648524	1
5640	10366229	NM_001039354 // Lin7a // lin-7 homolog A (C. elegans) // 10 D1|10 // 108030 /// ENSMUST	Lin7a	NM_001039354	0.000423486	0.0215962	0.000423486	0.0215962	0.848851	-1.17806	KO down vs Control	-1.25792	-1.10327	33.1924	0.139732	0.033678	1
10896	10459353	NM_001039485 // Fam38b // family with sequence similarity 38, member B // 18 E1|18 // 6	Fam38b	NM_001039485	0.0482965	0.248898	0.0482965	0.248898	0.848914	-1.17798	KO down vs Control	-1.38546	-1.00156	5.42056	0.139606	0.20604	1
12271	10485241	NM_183220 // Accs // 1-aminocyclopropane-1-carboxylate synthase (non-functional) // 2 E	Accs	NM_183220	0.138901	0.417812	0.138901	0.417812	0.849246	-1.17752	KO down vs Control	-1.48095	1.06809	2.70111	0.13894	0.411504	1
4779	10351801	NM_033608 // Igsf9 // immunoglobulin superfamily, member 9 // 1 H3|1 94.0 cM // 93842 /	Igsf9	NM_033608	0.0442876	0.237729	0.0442876	0.237729	0.849259	-1.1775	KO down vs Control	-1.37913	-1.00534	5.68213	0.138914	0.19558	1
15464	10543120	NM_010492 // Ica1 // islet cell autoantigen 1 // 6 A1-A2|6 2.9 cM // 15893 /// ENSMUST0	Ica1	NM_010492	0.0108311	0.11364	0.0108311	0.11364	0.849285	-1.17746	KO down vs Control	-1.31977	-1.0505	10.9013	0.138862	0.101904	1
11808	10476108	NM_001110513 // Ebf4 // early B cell factor 4 // 2 F1|2 // 228598 /// ENSMUST0000011028	Ebf4	NM_001110513	0.000608994	0.0253587	0.000608994	0.0253587	0.849621	-1.17699	KO down vs Control	-1.26102	-1.09857	29.6981	0.138189	0.037225	1
13888	10513152	NM_011207 // Ptpn3 // protein tyrosine phosphatase, non-receptor type 3 // 4 B3|4 27.0	Ptpn3	NM_011207	0.00346088	0.06359	0.00346088	0.06359	0.849656	-1.17695	KO down vs Control	-1.29003	-1.07377	16.7702	0.138119	0.0658879	1
5711	10367673	NM_001033253 // Plekhg1 // pleckstrin homology domain containing, family G (with RhoGef	Plekhg1	NM_001033253	0.00443755	0.0727224	0.00443755	0.0727224	0.849694	-1.17689	KO down vs Control	-1.29534	-1.06928	15.3423	0.138044	0.0719807	1
8482	10416126	NM_010095 // Ebf2 // early B cell factor 2 // 14|14 D-E1 // 13592 /// ENSMUST0000002263	Ebf2	NM_010095	0.00923256	0.104594	0.00923256	0.104594	0.85013	-1.17629	KO down vs Control	-1.31283	-1.05395	11.6234	0.137176	0.0944135	1
14204	10518835	BC150740 // Camta1 // calmodulin binding transcription activator 1 // 4 E2|4 // 100072	Camta1	BC150740	0.0980386	0.355245	0.0980386	0.355245	0.85028	-1.17608	KO down vs Control	-1.43611	1.03827	3.50603	0.136879	0.312328	1
13246	10502748	NM_001081298 // Lphn2 // latrophilin 2 // 3 H3|3 // 99633 /// ENSMUST00000106128 // Lph	Lphn2	NM_001081298	0.00015019	0.0120491	0.00015019	0.0120491	0.850474	-1.17581	KO down vs Control	-1.24305	-1.11221	45.1064	0.136493	0.0242082	1
10341	10449920	NM_183177 // Zfp811 // zinc finger protein 811 // 17 B1|17 // 240063 /// NM_001267583 /	Zfp811	NM_183177	0.0842601	0.330322	0.0842601	0.330322	0.850654	-1.17557	KO down vs Control	-1.42053	1.02791	3.88342	0.136138	0.280449	1
7832	10405781	NR_029531 // Mir27b // microRNA 27b // 13|13 // 387221	Mir27b	NR_029531	0.599913	0.816579	0.599913	0.816579	0.850663	-1.17555	KO down vs Control	-2.32741	1.68418	0.298188	0.13612	3.65193	1
16948	10568982	NM_001001180 // Zfp941 // zinc finger protein 941 // 7 F5|7 // 407812 /// ENSMUST000001	Zfp941	NM_001001180	0.0504529	0.254821	0.0504529	0.254821	0.850674	-1.17554	KO down vs Control	-1.38245	1.00041	5.29105	0.136097	0.205778	1
7674	10402835	NM_025399 // Nudt14 // nudix (nucleoside diphosphate linked moiety X)-type motif 14 //	Nudt14	NM_025399	0.0311858	0.200466	0.0311858	0.200466	0.850741	-1.17545	KO down vs Control	-1.35599	-1.01894	6.80611	0.135964	0.159814	1
11602	10472402	NM_001099298 // Scn2a1 // sodium channel, voltage-gated, type II, alpha 1 // 2 C1.3|2 3	Scn2a1	NM_001099298	0.0836971	0.329053	0.0836971	0.329053	0.850869	-1.17527	KO down vs Control	-1.41916	1.02744	3.90052	0.135713	0.278348	1
5355	10361250	NM_144817 // Camk1g // calcium/calmodulin-dependent protein kinase I gamma // 1 H6|1 10	Camk1g	NM_144817	0.128195	0.401969	0.128195	0.401969	0.851181	-1.17484	KO down vs Control	-1.46247	1.05957	2.87873	0.135096	0.375432	1
17897	10585535	NM_027397 // Isl2 // insulin related protein 2 (islet 2) // 9|9 C // 104360 /// ENSMUST	Isl2	NM_027397	0.00145917	0.0406204	0.00145917	0.0406204	0.851318	-1.17465	KO down vs Control	-1.27028	-1.08622	22.4917	0.134827	0.047956	1
6842	10388847	NM_001168521 // Sarm1 // sterile alpha and HEAT/Armadillo motif containing 1 // 11 B5|1	Sarm1	NM_001168521	0.0305532	0.198279	0.0305532	0.198279	0.851426	-1.1745	KO down vs Control	-1.35296	-1.01958	6.87513	0.134614	0.156638	1
17111	10571907	NM_027756 // Mfap3l // microfibrillar-associated protein 3-like // 8|8 B3.2 // 71306 //	Mfap3l	NM_027756	0.0999395	0.358284	0.0999395	0.358284	0.851431	-1.17449	KO down vs Control	-1.43368	1.03933	3.45939	0.134605	0.311281	1
6393	10380303	NM_028296 // Car10 // carbonic anhydrase 10 // 11|11 C // 72605 /// ENSMUST00000042943	Car10	NM_028296	0.0114082	0.116718	0.0114082	0.116718	0.85154	-1.17434	KO down vs Control	-1.31541	-1.04841	10.6729	0.134391	0.100734	1
9615	10436967	NM_007620 // Cbr1 // carbonyl reductase 1 // 16 C4|16 67.0 cM // 12408 /// ENSMUST00000	Cbr1	NM_007620	0.00677239	0.0903694	0.00677239	0.0903694	0.85161	-1.17425	KO down vs Control	-1.30072	-1.06007	13.1119	0.134253	0.0819118	1
18940	10603814	NM_177353 // Slc9a7 // solute carrier family 9 (sodium/hydrogen exchanger), member 7 //	Slc9a7	NM_177353	0.0743331	0.310083	0.0743331	0.310083	0.851777	-1.17402	KO down vs Control	-1.40602	1.0201	4.20871	0.133925	0.254567	1
11839	10476596	ENSMUST00000110064 // Macrod2 // MACRO domain containing 2 // 2 F3|2 // 72899 /// NM_00	Macrod2	ENSMUST00000110064	0.255312	0.562114	0.255312	0.562114	0.851819	-1.17396	KO down vs Control	-1.58759	1.15195	1.50135	0.133843	0.713187	1
11092	10462922	ENSMUST00000169713 // Plce1 // phospholipase C, epsilon 1 // 19 D1|19 // 74055	Plce1	ENSMUST00000169713	1.31499e-05	0.00293242	1.31499e-05	0.00293242	0.852026	-1.17367	KO down vs Control	-1.22055	-1.12859	88.893	0.133437	0.0120088	1
13632	10508686	NM_025297 // Mecr // mitochondrial trans-2-enoyl-CoA reductase // 4 D2.3|4 // 26922 ///	Mecr	NM_025297	0.0534777	0.260528	0.0534777	0.260528	0.852231	-1.17339	KO down vs Control	-1.38104	1.00305	5.12083	0.133037	0.207837	1
6537	10382866	NM_172948 // Mgat5b // mannoside acetylglucosaminyltransferase 5, isoenzyme B // 11 E2|	Mgat5b	NM_172948	0.0355873	0.21341	0.0355873	0.21341	0.85246	-1.17308	KO down vs Control	-1.35726	-1.01388	6.37049	0.13259	0.166505	1
18551	10597323	ENSMUST00000162097 // Arpp21 // cyclic AMP-regulated phosphoprotein, 21 // 9 F3|9 59.0	Arpp21	ENSMUST00000162097	0.000698155	0.0279087	0.000698155	0.0279087	0.852619	-1.17286	KO down vs Control	-1.25653	-1.09475	28.4643	0.13228	0.0371778	1
6235	10376747	NM_010603 // Kcnj12 // potassium inwardly-rectifying channel, subfamily J, member 12 //	Kcnj12	NM_010603	0.00148417	0.0408374	0.00148417	0.0408374	0.852625	-1.17285	KO down vs Control	-1.26766	-1.08513	22.3668	0.132269	0.0473092	1
5084	10357590	NM_145508 // Dyrk3 // dual-specificity tyrosine-(Y)-phosphorylation regulated kinase 3	Dyrk3	NM_145508	0.0318404	0.201891	0.0318404	0.201891	0.85356	-1.17156	KO down vs Control	-1.34854	-1.01782	6.73655	0.130457	0.154925	1
14666	10527605	NM_029920 // Mtus2 // microtubule associated tumor suppressor candidate 2 // 5 G3|5 //	Mtus2	NM_029920	0.00074085	0.0287533	0.00074085	0.0287533	0.853703	-1.17137	KO down vs Control	-1.25505	-1.09327	27.9413	0.130181	0.0372727	1
16704	10564507	NM_001042592 // Arrdc4 // arrestin domain containing 4 // 7 D1|7 // 66412 /// ENSMUST00	Arrdc4	NM_001042592	0.00687733	0.0911228	0.00687733	0.0911228	0.853888	-1.17111	KO down vs Control	-1.29543	-1.05873	13.0352	0.129824	0.0796755	1
6515	10382425	NM_001110337 // Gprc5c // G protein-coupled receptor, family C, group 5, member C // 11	Gprc5c	NM_001110337	0.000398624	0.0208676	0.000398624	0.0208676	0.85402	-1.17093	KO down vs Control	-1.24656	-1.0999	33.8059	0.129571	0.0306622	1
5352	10361186	NM_198247 // Sertad4 // SERTA domain containing 4 // 1 H6|1 // 214791 /// ENSMUST000001	Sertad4	NM_198247	0.00208471	0.0497794	0.00208471	0.0497794	0.85404	-1.1709	KO down vs Control	-1.27021	-1.07936	19.9761	0.129531	0.0518745	1
17238	10574259	NM_001198894 // Gpr56 // G protein-coupled receptor 56 // 8 D1|8 45.0 cM // 14766 /// N	Gpr56	NM_001198894	0.00427472	0.0712832	0.00427472	0.0712832	0.854087	-1.17084	KO down vs Control	-1.28396	-1.06769	15.5514	0.129443	0.0665885	1
16745	10565204	NM_007562 // Bnc1 // basonuclin 1 // 7 D3|7 // 12173 /// ENSMUST00000026096 // Bnc1 //	Bnc1	NM_007562	0.270447	0.577608	0.270447	0.577608	0.854244	-1.17063	KO down vs Control	-1.59106	1.16105	1.40154	0.129141	0.737139	1
14335	10521481	NM_178394 // Jakmip1 // janus kinase and microtubule interacting protein 1 // 5 B3|5 //	Jakmip1	NM_178394	0.0907782	0.342527	0.0907782	0.342527	0.854314	-1.17053	KO down vs Control	-1.41387	1.03192	3.69564	0.129005	0.27926	1
11514	10471062	NM_170592 // Mettl11a // methyltransferase like 11A // 2 B|2 // 66617 /// ENSMUST000000	Mettl11a	NM_170592	0.0344083	0.210669	0.0344083	0.210669	0.854353	-1.17048	KO down vs Control	-1.34987	-1.01493	6.4802	0.128931	0.15917	1
16245	10558134	NM_133942 // Plekha1 // pleckstrin homology domain containing, family A (phosphoinositi	Plekha1	NM_133942	7.05115e-05	0.007731	7.05115e-05	0.007731	0.854421	-1.17038	KO down vs Control	-1.22854	-1.11498	55.9709	0.128801	0.0184097	1
10535	10453553	NR_045963 // Gm1976 // predicted gene 1976 // 17 E5|17 // 100038746 /// NR_045964 // Gm	Gm1976	NR_045963	0.00218825	0.0512293	0.00218825	0.0512293	0.854456	-1.17034	KO down vs Control	-1.27012	-1.07839	19.6515	0.128734	0.0524071	1
18193	10591120	NM_001080814 // Fat3 // FAT tumor suppressor homolog 3 (Drosophila) // 9 A2|9 // 270120	Fat3	NM_001080814	0.0548309	0.264932	0.0548309	0.264932	0.854474	-1.17031	KO down vs Control	-1.3753	1.00414	5.04861	0.128699	0.203935	1
10897	10459363	NM_001039485 // Fam38b // family with sequence similarity 38, member B // 18 E1|18 // 6	Fam38b	NM_001039485	0.0388157	0.22243	0.0388157	0.22243	0.854606	-1.17013	KO down vs Control	-1.35514	-1.01038	6.0923	0.128447	0.168669	1
7563	10400948	NM_029444 // 4930447C04Rik // RIKEN cDNA 4930447C04 gene // 12 C3|12 // 75801 /// ENSMU	4930447C04Rik	NM_029444	0.105175	0.368519	0.105175	0.368519	0.85468	-1.17003	KO down vs Control	-1.42656	1.04207	3.33666	0.128304	0.307624	1
8091	10409278	NM_017373 // Nfil3 // nuclear factor, interleukin 3, regulated // 13 B1|13 32.0 cM // 1	Nfil3	NM_017373	0.0607672	0.27916	0.0607672	0.27916	0.854736	-1.16995	KO down vs Control	-1.38116	1.00904	4.75678	0.128198	0.215605	1
18570	10597686	NM_001205321 // Scn10a // sodium channel, voltage-gated, type X, alpha // 9 F4|9 67.0 c	Scn10a	NM_001205321	0.00768357	0.0966339	0.00768357	0.0966339	0.854809	-1.16985	KO down vs Control	-1.29594	-1.05603	12.4913	0.128058	0.0820145	1
17052	10570957	NM_013834 // Sfrp1 // secreted frizzled-related protein 1 // 8 A2|8 9.5 cM // 20377 ///	Sfrp1	NM_013834	0.00245728	0.0543865	0.00245728	0.0543865	0.855045	-1.16953	KO down vs Control	-1.27085	-1.07628	18.8908	0.127609	0.0540405	1
16818	10566714	NM_001038624 // Ric3 // resistance to inhibitors of cholinesterase 3 homolog (C. elegan	Ric3	NM_001038624	0.00188156	0.0463589	0.00188156	0.0463589	0.855077	-1.16949	KO down vs Control	-1.26613	-1.08022	20.676	0.127548	0.0493509	1
16998	10569830	ENSMUST00000171962 // Camsap3 // calmodulin regulated spectrin-associated protein famil	Camsap3	ENSMUST00000171962	0.0178845	0.150068	0.0178845	0.150068	0.855088	-1.16947	KO down vs Control	-1.32065	-1.0356	8.81799	0.127527	0.115697	1
13988	10515168	NM_001003947 // Cyp4x1 // cytochrome P450, family 4, subfamily x, polypeptide 1 // 4 D1	Cyp4x1	NM_001003947	0.104044	0.366117	0.104044	0.366117	0.855193	-1.16933	KO down vs Control	-1.42354	1.04111	3.36248	0.127327	0.302935	1
7662	10402708	NM_021273 // Ckb // creatine kinase, brain // 12 F1|12 55.0 cM // 12709 /// ENSMUST0000	Ckb	NM_021273	0.00299686	0.0608483	0.00299686	0.0608483	0.855285	-1.1692	KO down vs Control	-1.27398	-1.07304	17.6393	0.127151	0.0576673	1
15030	10534456	NM_146001 // Hip1 // huntingtin interacting protein 1 // 5 F-G2|5 75.0 cM // 215114 ///	Hip1	NM_146001	0.00763314	0.0963812	0.00763314	0.0963812	0.855385	-1.16906	KO down vs Control	-1.29433	-1.05592	12.5232	0.126961	0.0811047	1
14978	10533401	ENSMUST00000111752 // Cux2 // cut-like homeobox 2 // 5 F|5 71.0 cM // 13048	Cux2	ENSMUST00000111752	0.00303	0.0612377	0.00303	0.0612377	0.855495	-1.16891	KO down vs Control	-1.27371	-1.07274	17.5718	0.126752	0.057707	1
8483	10416153	AK148586 // Gm10861 // predicted gene 10861 // --- // 100093629	Gm10861	AK148586	0.00782419	0.0972995	0.00782419	0.0972995	0.855622	-1.16874	KO down vs Control	-1.29437	-1.05531	12.4037	0.126512	0.0815959	1
13541	10507218	NM_021461 // Mknk1 // MAP kinase-interacting serine/threonine kinase 1 // 4 D1|4 // 173	Mknk1	NM_021461	0.00267174	0.0570292	0.00267174	0.0570292	0.855646	-1.16871	KO down vs Control	-1.27101	-1.07464	18.3556	0.126465	0.0551178	1
16713	10564646	NM_001109753 // Sv2b // synaptic vesicle glycoprotein 2 b // 7 D1|7 // 64176 /// ENSMUS	Sv2b	NM_001109753	0.00207961	0.0497794	0.00207961	0.0497794	0.855812	-1.16848	KO down vs Control	-1.26618	-1.07832	19.9926	0.126151	0.0504792	1
10755	10457106	ENSMUST00000068423 // Cbln2 // cerebellin 2 precursor protein // 18 E4|18 54.0 cM // 12	Cbln2	ENSMUST00000068423	0.000896033	0.0314962	0.000896033	0.0314962	0.856117	-1.16806	KO down vs Control	-1.25255	-1.08928	26.3174	0.125574	0.0381721	1
7458	10399478	NM_015763 // Lpin1 // lipin 1 // 12 A1.1|12 9.0 cM // 14245 /// ENSMUST00000067124 // L	Lpin1	NM_015763	0.00981914	0.108179	0.00981914	0.108179	0.856394	-1.16769	KO down vs Control	-1.29846	-1.05009	11.3413	0.125053	0.0882103	1
14157	10517967	ENSMUST00000006381 // Fblim1 // filamin binding LIM protein 1 // 4 E1|4 // 74202 /// NM	Fblim1	ENSMUST00000006381	0.00418101	0.0705843	0.00418101	0.0705843	0.856396	-1.16768	KO down vs Control	-1.27802	-1.06687	15.6762	0.125048	0.0638155	1
12797	10494428	NM_001009935 // Txnip // thioredoxin interacting protein // 3 F2.2|3 47.1 cM // 56338 /	Txnip	NM_001009935	0.220925	0.520833	0.220925	0.520833	0.856412	-1.16766	KO down vs Control	-1.52841	1.121	1.76267	0.125018	0.567403	1
17686	10582123	NM_175185 // Hsdl1 // hydroxysteroid dehydrogenase like 1 // 8 E1|8 // 72552 /// ENSMUS	Hsdl1	NM_175185	0.0532411	0.260164	0.0532411	0.260164	0.856495	-1.16755	KO down vs Control	-1.36693	1.00275	5.1337	0.124862	0.194576	1
8374	10414278	NM_027518 // Gpr137c // G protein-coupled receptor 137C // 14 C1|14 // 70713	Gpr137c	NM_027518	0.0104428	0.111196	0.0104428	0.111196	0.856563	-1.16746	KO down vs Control	-1.29974	-1.04863	11.0638	0.124733	0.090192	1
7909	10406777	NM_001166065 // Gcnt4 // glucosaminyl (N-acetyl) transferase 4, core 2 (beta-1,6-N-acet	Gcnt4	NM_001166065	0.197092	0.492805	0.197092	0.492805	0.856577	-1.16744	KO down vs Control	-1.50464	1.10399	1.97942	0.124707	0.504015	1
12686	10492628	ENSMUST00000029423 // Serpini1 // serine (or cysteine) peptidase inhibitor, clade I, me	Serpini1	ENSMUST00000029423	0.000950311	0.0323006	0.000950311	0.0323006	0.856779	-1.16716	KO down vs Control	-1.25196	-1.08811	25.8307	0.124328	0.0385053	1
8152	10410362	NM_001001187 // Zfp738 // zinc finger protein 738 // 13 B3|13 // 408068 /// ENSMUST0000	Zfp738	NM_001001187	0.254185	0.56112	0.254185	0.56112	0.856801	-1.16713	KO down vs Control	-1.55996	1.14518	1.50912	0.124287	0.658859	1
10352	10450034	NM_008997 // Rab11b // RAB11B, member RAS oncogene family // 17 B1|17 18.3 cM // 19326	Rab11b	NM_008997	0.175134	0.466113	0.175134	0.466113	0.856844	-1.16707	KO down vs Control	-1.48286	1.08869	2.2134	0.124206	0.448921	1
8677	10419399	NM_029238 // Slc35f4 // solute carrier family 35, member F4 // 14 C1|14 // 75288 /// EN	Slc35f4	NM_029238	0.138907	0.417812	0.138907	0.417812	0.856979	-1.16689	KO down vs Control	-1.44904	1.0642	2.70103	0.123953	0.36713	1
7025	10392484	NM_013851 // Abca8b // ATP-binding cassette, sub-family A (ABC1), member 8b // 11 E1|11	Abca8b	NM_013851	0.0220524	0.168786	0.0220524	0.168786	0.857073	-1.16676	KO down vs Control	-1.32284	-1.0291	8.02518	0.123776	0.123388	1
5490	10363486	NM_153542 // Lrrc20 // leucine rich repeat containing 20 // 10 B4|10 // 216011 /// ENSM	Lrrc20	NM_153542	0.0450822	0.239946	0.0450822	0.239946	0.857188	-1.16661	KO down vs Control	-1.35512	-1.00432	5.62795	0.123562	0.17564	1
10441	10451838	NM_022025 // Slc5a7 // solute carrier family 5 (choline transporter), member 7 // 17|17	Slc5a7	NM_022025	0.0452521	0.240364	0.0452521	0.240364	0.857199	-1.16659	KO down vs Control	-1.35529	-1.00416	5.61652	0.12354	0.175967	1
10712	10456405	NM_144867 // Slmo1 // slowmo homolog 1 (Drosophila) // 18 E1|18 // 225655 /// ENSMUST00	Slmo1	NM_144867	0.00971595	0.107242	0.00971595	0.107242	0.857357	-1.16638	KO down vs Control	-1.29571	-1.04995	11.3894	0.123246	0.0865688	1
18917	10603478	NM_172478 // Tbc1d25 // TBC1 domain family, member 25 // X A1.1|X 2.1 cM // 209815 ///	Tbc1d25	NM_172478	0.00803419	0.0986983	0.00803419	0.0986983	0.857396	-1.16632	KO down vs Control	-1.29061	-1.054	12.2766	0.123172	0.0802642	1
14355	10521796	NR_029798 // Mir218-1 // microRNA 218-1 // 5|5 // 723822	Mir218-1	NR_029798	0.127047	0.401132	0.127047	0.401132	0.857508	-1.16617	KO down vs Control	-1.43609	1.05599	2.89894	0.122964	0.339335	1
15443	10542857	NM_178797 // Far2 // fatty acyl CoA reductase 2 // 6 G3|6 // 330450 /// ENSMUST00000111	Far2	NM_178797	0.487029	0.745651	0.487029	0.745651	0.85758	-1.16607	KO down vs Control	-1.89633	1.39464	0.530845	0.12283	1.85108	1
5341	10361023	NM_008937 // Prox1 // prospero-related homeobox 1 // 1 H6|1 106.3 cM // 19130 /// ENSMU	Prox1	NM_008937	0.318571	0.621154	0.318571	0.621154	0.857693	-1.16592	KO down vs Control	-1.62636	1.19641	1.13118	0.122619	0.867196	1
11310	10467216	NM_198300 // Cpeb3 // cytoplasmic polyadenylation element binding protein 3 // 19 C2|19	Cpeb3	NM_198300	0.039601	0.224657	0.039601	0.224657	0.857733	-1.16586	KO down vs Control	-1.3466	-1.00938	6.02905	0.122544	0.162605	1
12771	10494174	ENSMUST00000090821 // Sema6c // sema domain, transmembrane domain (TM), and cytoplasmic	Sema6c	ENSMUST00000090821	0.162437	0.44953	0.162437	0.44953	0.857781	-1.1658	KO down vs Control	-1.46713	1.0795	2.36762	0.122455	0.413765	1
11595	10472380	NM_001099298 // Scn2a1 // sodium channel, voltage-gated, type II, alpha 1 // 2 C1.3|2 3	Scn2a1	NM_001099298	0.0630201	0.284055	0.0630201	0.284055	0.858205	-1.16522	KO down vs Control	-1.37209	1.01057	4.65544	0.121667	0.209075	1
15195	10538087	NM_177736 // Lrrc61 // leucine rich repeat containing 61 // 6 B2.3|6 // 243371 /// ENSM	Lrrc61	NM_177736	0.0013224	0.0390932	0.0013224	0.0390932	0.858238	-1.16518	KO down vs Control	-1.2536	-1.08299	23.2265	0.121606	0.0418852	1
19132	10607183	NM_178358 // Lhfpl1 // lipoma HMGIC fusion partner-like 1 // X F2|X // 237091 /// ENSMU	Lhfpl1	NM_178358	0.200006	0.49617	0.200006	0.49617	0.85846	-1.16488	KO down vs Control	-1.49866	1.10444	1.95103	0.121195	0.496946	1
7673	10402808	NM_010588 // Jag2 // jagged 2 // 12 F1|12 57.9 cM // 16450 /// ENSMUST00000075827 // Ja	Jag2	NM_010588	0.00982549	0.108179	0.00982549	0.108179	0.858507	-1.16481	KO down vs Control	-1.2931	-1.04926	11.3384	0.121108	0.08545	1
4864	10353460	NM_001160139 // Kcnq5 // potassium voltage-gated channel, subfamily Q, member 5 // 1|1	Kcnq5	NM_001160139	0.00341159	0.0634451	0.00341159	0.0634451	0.858721	-1.16452	KO down vs Control	-1.26853	-1.06904	16.8554	0.120712	0.057293	1
10219	10447569	NM_001111017 // Serac1 // serine active site containing 1 // 17 A1|17 3.3 cM // 321007	Serac1	NM_001111017	0.00144852	0.0405858	0.00144852	0.0405858	0.858758	-1.16447	KO down vs Control	-1.25385	-1.08147	22.5458	0.120645	0.0428087	1
15727	10547641	NM_011401 // Slc2a3 // solute carrier family 2 (facilitated glucose transporter), membe	Slc2a3	NM_011401	0.13162	0.407176	0.13162	0.407176	0.858761	-1.16447	KO down vs Control	-1.43528	1.05848	2.81985	0.120638	0.342255	1
16263	10558535	NM_177469 // Gpr123 // G protein-coupled receptor 123 // 7 F4|7 68.0 cM // 52389 /// EN	Gpr123	NM_177469	0.0121963	0.121566	0.0121963	0.121566	0.859219	-1.16385	KO down vs Control	-1.29734	-1.04409	10.3835	0.119795	0.0922968	1
12070	10480570	NM_001162485 // Arrdc1 // arrestin domain containing 1 // 2 A3|2 // 215705 /// NM_17840	Arrdc1	NM_001162485	0.0364534	0.216166	0.0364534	0.216166	0.859244	-1.16381	KO down vs Control	-1.33797	-1.01232	6.2928	0.119749	0.152236	1
5225	10359201	NM_001159965 // Ralgps2 // Ral GEF with PH domain and SH3 binding motif 2 // 1 H1|1 //	Ralgps2	NM_001159965	0.00619021	0.0861654	0.00619021	0.0861654	0.859244	-1.16381	KO down vs Control	-1.27977	-1.05836	13.5662	0.119749	0.0706161	1
15001	10533869	NM_144819 // Ccdc92 // coiled-coil domain containing 92 // 5 F|5 68.0 cM // 215707 ///	Ccdc92	NM_144819	0.0149093	0.136586	0.0149093	0.136586	0.859398	-1.16361	KO down vs Control	-1.30295	-1.03916	9.54269	0.119467	0.100154	1
17605	10580733	NM_026116 // Bbs2 // Bardet-Biedl syndrome 2 (human) // 8 C5|8 // 67378 /// ENSMUST0000	Bbs2	NM_026116	0.0694612	0.298656	0.0694612	0.298656	0.859438	-1.16355	KO down vs Control	-1.37465	1.01536	4.38959	0.119393	0.217593	1
13324	10503382	NM_001111027 // Runx1t1 // runt-related transcription factor 1; translocated to, 1 (cyc	Runx1t1	NM_001111027	0.000974552	0.0327933	0.000974552	0.0327933	0.859514	-1.16345	KO down vs Control	-1.24652	-1.08592	25.6245	0.119254	0.0372314	1
12833	10495197	NM_008417 // Kcna2 // potassium voltage-gated channel, shaker-related subfamily, member	Kcna2	NM_008417	0.175162	0.466113	0.175162	0.466113	0.859518	-1.16344	KO down vs Control	-1.47115	1.08684	2.21308	0.119247	0.431064	1
7586	10401317	NM_001038995 // Gm4787 // predicted gene 4787 // 12 D1|12 // 214321 /// ENSMUST00000062	Gm4787	NM_001038995	0.00735455	0.0945882	0.00735455	0.0945882	0.859727	-1.16316	KO down vs Control	-1.28265	-1.05481	12.7042	0.118865	0.0748506	1
18077	10588592	ENSMUST00000168532 // Cacna2d2 // calcium channel, voltage-dependent, alpha 2/delta sub	Cacna2d2	ENSMUST00000168532	0.0147089	0.135552	0.0147089	0.135552	0.859751	-1.16313	KO down vs Control	-1.3016	-1.03939	9.59798	0.11882	0.0990373	1
4867	10353479	NM_053270 // Rims1 // regulating synaptic membrane exocytosis 1 // 1 A5|1 // 116837 ///	Rims1	NM_053270	0.105831	0.369735	0.105831	0.369735	0.859818	-1.16304	KO down vs Control	-1.40794	1.04087	3.32184	0.118698	0.28586	1
15313	10540359	NM_001109749 // Cntn4 // contactin 4 // 6|6 E2 // 269784 /// ENSMUST00000113264 // Cntn	Cntn4	NM_001109749	0.0741471	0.309555	0.0741471	0.309555	0.860024	-1.16276	KO down vs Control	-1.37735	1.01875	4.21534	0.118322	0.224555	1
10904	10459512	NM_016977 // Mc4r // melanocortin 4 receptor // 18 E1|18 // 17202 /// ENSMUST0000005794	Mc4r	NM_016977	0.0609359	0.279642	0.0609359	0.279642	0.860342	-1.16233	KO down vs Control	-1.36288	1.00879	4.74903	0.117741	0.198342	1
8062	10408879	NM_001033399 // Gfod1 // glucose-fructose oxidoreductase domain containing 1 // 13 A4|1	Gfod1	NM_001033399	0.0135884	0.129787	0.0135884	0.129787	0.860424	-1.16222	KO down vs Control	-1.2974	-1.04112	9.92561	0.117593	0.0947795	1
14189	10518484	NM_173401 // Fbxo44 // F-box protein 44 // 4 E2|4 // 230903 /// ENSMUST00000057907 // F	Fbxo44	NM_173401	0.000929865	0.0320268	0.000929865	0.0320268	0.860706	-1.16184	KO down vs Control	-1.24337	-1.08565	26.0099	0.11708	0.0360109	1
11587	10472364	NM_001099298 // Scn2a1 // sodium channel, voltage-gated, type II, alpha 1 // 2 C1.3|2 3	Scn2a1	NM_001099298	0.067902	0.295139	0.067902	0.295139	0.860794	-1.16172	KO down vs Control	-1.36854	1.01404	4.45096	0.116922	0.210151	1
13800	10511819	NM_001163020 // Klhl32 // kelch-like 32 (Drosophila) // 4 A3|4 7.9 cM // 212390 /// ENS	Klhl32	NM_001163020	0.00369353	0.0657588	0.00369353	0.0657588	0.860813	-1.16169	KO down vs Control	-1.26523	-1.06663	16.3878	0.116888	0.0570608	1
4755	10351400	NM_001160262 // Fam78b // family with sequence similarity 78, member B // 1 H2.3|1 // 2	Fam78b	NM_001160262	0.0378667	0.220007	0.0378667	0.220007	0.860999	-1.16144	KO down vs Control	-1.33455	-1.01079	6.17093	0.11655	0.151095	1
16522	10563685	NM_013643 // Ptpn5 // protein tyrosine phosphatase, non-receptor type 5 // 7 B3-B5|7 53	Ptpn5	NM_013643	0.147211	0.427664	0.147211	0.427664	0.861014	-1.16142	KO down vs Control	-1.44005	1.06757	2.57529	0.116523	0.361971	1
11600	10472398	NM_001099298 // Scn2a1 // sodium channel, voltage-gated, type II, alpha 1 // 2 C1.3|2 3	Scn2a1	NM_001099298	0.00646897	0.0886585	0.00646897	0.0886585	0.861021	-1.16141	KO down vs Control	-1.27648	-1.05672	13.3423	0.11651	0.0698589	1
7032	10392739	ENSMUST00000041627 // Sdk2 // sidekick homolog 2 (chicken) // 11 E2|11 // 237979 /// NM	Sdk2	ENSMUST00000041627	0.0288229	0.19143	0.0288229	0.19143	0.861076	-1.16134	KO down vs Control	-1.32215	-1.02009	7.07353	0.116411	0.131658	1
18152	10590438	ENSMUST00000098269 // Fam198a // family with sequence similarity 198, member A // 9 F4|	Fam198a	ENSMUST00000098269	0.0174796	0.14894	0.0174796	0.14894	0.861169	-1.16121	KO down vs Control	-1.30336	-1.03456	8.90732	0.116242	0.104401	1
17351	10576495	NM_198632 // Trim67 // tripartite motif-containing 67 // 8 E2|8 // 330863 /// ENSMUST00	Trim67	NM_198632	0.0168845	0.146151	0.0168845	0.146151	0.861178	-1.1612	KO down vs Control	-1.3022	-1.03546	9.04346	0.116226	0.102816	1
4983	10355534	NM_027884 // Tns1 // tensin 1 // 1 C3|1 44.5 cM // 21961 /// ENSMUST00000169786 // Tns1	Tns1	NM_027884	0.0101165	0.10973	0.0101165	0.10973	0.861228	-1.16113	KO down vs Control	-1.28699	-1.04758	11.2063	0.116136	0.0829077	1
6343	10379223	ENSMUST00000147875 // 1810012P15Rik // RIKEN cDNA 1810012P15 gene // 11 B5|11 // 66274	1810012P15Rik	ENSMUST00000147875	0.0844533	0.330405	0.0844533	0.330405	0.861244	-1.16111	KO down vs Control	-1.38307	1.02588	3.87759	0.116108	0.239546	1
6613	10384423	NM_172496 // Cobl // cordon-bleu // 11 A1|11 6.5 cM // 12808 /// ENSMUST00000046755 //	Cobl	NM_172496	0.161172	0.44775	0.161172	0.44775	0.861465	-1.16081	KO down vs Control	-1.4504	1.07637	2.38386	0.115709	0.38831	1
13251	10502776	NM_001081298 // Lphn2 // latrophilin 2 // 3 H3|3 // 99633 /// ENSMUST00000106128 // Lph	Lphn2	NM_001081298	9.56298e-05	0.00930278	9.56298e-05	0.00930278	0.861492	-1.16078	KO down vs Control	-1.21783	-1.1064	51.3438	0.115661	0.0180214	1
15714	10547469	NM_001199083 // Wnk1 // WNK lysine deficient protein kinase 1 // 6 F1|6 // 232341 /// N	Wnk1	NM_001199083	0.00274281	0.058018	0.00274281	0.058018	0.861508	-1.16076	KO down vs Control	-1.25819	-1.07087	18.19	0.115631	0.0508549	1
10238	10447897	NM_001113533 // Wtap // Wilms' tumour 1-associating protein // 17 A1|17 // 60532 /// EN	Wtap	NM_001113533	0.0011436	0.0358246	0.0011436	0.0358246	0.861699	-1.1605	KO down vs Control	-1.2441	-1.08251	24.3448	0.115287	0.0378847	1
15699	10547191	ENSMUST00000056623 // Tmem72 // transmembrane protein 72 // 6 E3|6 // 319776 /// NM_178	Tmem72	ENSMUST00000056623	0.268205	0.575188	0.268205	0.575188	0.861719	-1.16047	KO down vs Control	-1.54845	1.14982	1.41581	0.115252	0.651226	1
15306	10540233	NM_182808 // Fam19a1 // family with sequence similarity 19, member A1 // 6 D3|6 // 3202	Fam19a1	NM_182808	0.216874	0.516034	0.216874	0.516034	0.861862	-1.16028	KO down vs Control	-1.49837	1.113	1.79718	0.114995	0.51189	1
10263	10448278	NM_001033339 // Mmp25 // matrix metallopeptidase 25 // 17 A3.3|17 // 240047 /// ENSMUST	Mmp25	NM_001033339	0.167096	0.45574	0.167096	0.45574	0.86224	-1.15977	KO down vs Control	-1.4523	1.07972	2.3092	0.114318	0.396044	1
7690	10403352	ENSMUST00000000080 // Klf6 // Kruppel-like factor 6 // 13 A1|13 // 23849	Klf6	ENSMUST00000000080	0.000239891	0.015548	0.000239891	0.015548	0.862499	-1.15942	KO down vs Control	-1.22422	-1.09805	39.3398	0.113854	0.023153	1
6529	10382774	NM_027107 // 2310004N24Rik // RIKEN cDNA 2310004N24 gene // 11 E2|11 // 69535 /// ENSMU	2310004N24Rik	NM_027107	0.0746113	0.310456	0.0746113	0.310456	0.862537	-1.15937	KO down vs Control	-1.36929	1.01871	4.19885	0.113788	0.216798	1
10579	10454254	NM_207650 // Dtna // dystrobrevin alpha // 18 A2|18 18.0 cM // 13527 /// ENSMUST0000016	Dtna	NM_207650	0.0256925	0.182928	0.0256925	0.182928	0.862621	-1.15926	KO down vs Control	-1.31315	-1.0234	7.47392	0.113637	0.121636	1
5390	10361956	NM_008635 // Mtap7 // microtubule-associated protein 7 // 10 A3|10 11.0 cM // 17761 ///	Mtap7	NM_008635	0.231974	0.534796	0.231974	0.534796	0.862649	-1.15922	KO down vs Control	-1.50858	1.12263	1.67283	0.113587	0.54321	1
18064	10588380	NM_028719 // Cpne4 // copine IV // 9 F1|9 // 74020 /// ENSMUST00000057742 // Cpne4 // c	Cpne4	NM_028719	0.013787	0.130828	0.013787	0.130828	0.862779	-1.15905	KO down vs Control	-1.2917	-1.04001	9.86511	0.113356	0.0919246	1
17712	10582551	NM_028146 // Dbndd1 // dysbindin (dystrobrevin binding protein 1) domain containing 1 /	Dbndd1	NM_028146	0.0142249	0.133113	0.0142249	0.133113	0.862777	-1.15905	KO down vs Control	-1.29264	-1.03927	9.73549	0.113358	0.0931506	1
18314	10593245	NM_020274 // Htr3b // 5-hydroxytryptamine (serotonin) receptor 3B // 9|9 B // 57014 ///	Htr3b	NM_020274	0.454604	0.724624	0.454604	0.724624	0.862856	-1.15894	KO down vs Control	-1.78668	1.33022	0.617546	0.113218	1.46668	1
12855	10495625	NM_170778 // Dpyd // dihydropyrimidine dehydrogenase // 3 G1|3 // 99586 /// ENSMUST0000	Dpyd	NM_170778	0.0216655	0.167146	0.0216655	0.167146	0.863	-1.15875	KO down vs Control	-1.30577	-1.02828	8.09049	0.112962	0.111698	1
8880	10423291	NR_027376 // Gm5468 // predicted gene 5468 // 15 B1|15 // 432939	Gm5468	NR_027376	0.331237	0.631699	0.331237	0.631699	0.863005	-1.15874	KO down vs Control	-1.60932	1.19859	1.06982	0.112953	0.844648	1
13486	10506004	ENSMUST00000030306 // Hook1 // hook homolog 1 (Drosophila) // 4 C5|4 45.5 cM // 77963 /	Hook1	ENSMUST00000030306	0.00261776	0.057029	0.00261776	0.057029	0.863158	-1.15854	KO down vs Control	-1.25368	-1.07061	18.4851	0.112683	0.0487668	1
18271	10592251	NM_001029838 // Pknox2 // Pbx/knotted 1 homeobox 2 // 9 A4|9 // 208076 /// ENSMUST00000	Pknox2	NM_001029838	0.0218708	0.168179	0.0218708	0.168179	0.863156	-1.15854	KO down vs Control	-1.30568	-1.02798	8.05566	0.112686	0.111908	1
6905	10390175	NM_033217 // Ngfr // nerve growth factor receptor (TNFR superfamily, member 16) // 11 D	Ngfr	NM_033217	0.00139542	0.0395679	0.00139542	0.0395679	0.863251	-1.15841	KO down vs Control	-1.24362	-1.07904	22.823	0.112516	0.0394397	1
11447	10469622	NM_001004761 // Gpr158 // G protein-coupled receptor 158 // 2 A3|2 // 241263 /// ENSMUS	Gpr158	NM_001004761	0.0510529	0.255107	0.0510529	0.255107	0.863276	-1.15838	KO down vs Control	-1.34299	1.00086	5.25626	0.112472	0.171182	1
13625	10508614	NM_010174 // Fabp3 // fatty acid binding protein 3, muscle and heart // 4 D2.2|4 61.0 c	Fabp3	NM_010174	0.138147	0.416615	0.138147	0.416615	0.863362	-1.15826	KO down vs Control	-1.42278	1.06053	2.71303	0.11232	0.331201	1
5871	10370651	NR_033210 // BC005764 // cDNA sequence BC005764 // 10 C1|10 // 216152 /// NM_181681 //	BC005764	NR_033210	0.000363243	0.0199966	0.000363243	0.0199966	0.863575	-1.15798	KO down vs Control	-1.22634	-1.09342	34.7668	0.111943	0.0257585	1
16149	10556178	NM_021885 // Tub // tubby candidate gene // 7 E3|7 51.45 cM // 22141 /// ENSMUST0000003	Tub	NM_021885	0.00158027	0.0420033	0.00158027	0.0420033	0.863586	-1.15796	KO down vs Control	-1.24473	-1.07725	21.9097	0.111925	0.0408676	1
8259	10412100	NM_011945 // Map3k1 // mitogen-activated protein kinase kinase kinase 1 // 13 D2.2|13 6	Map3k1	NM_011945	0.0082223	0.0991309	0.0082223	0.0991309	0.863605	-1.15794	KO down vs Control	-1.27582	-1.05095	12.1663	0.111891	0.0735744	1
15088	10535559	NM_025833 // Baiap2l1 // BAI1-associated protein 2-like 1 // 5 G2|5 // 66898 /// ENSMUS	Baiap2l1	NM_025833	0.00810118	0.098875	0.00810118	0.098875	0.863623	-1.15791	KO down vs Control	-1.27542	-1.05124	12.237	0.111859	0.0731289	1
4831	10352920	NM_001011874 // Xkr4 // X Kell blood group precursor related family member 4 // 1 A1|1	Xkr4	NM_001011874	0.00672546	0.0901457	0.00672546	0.0901457	0.863672	-1.15785	KO down vs Control	-1.27096	-1.0548	13.1467	0.111772	0.0680152	1
16353	10560532	NM_199149 // Ppp1r37 // protein phosphatase 1, regulatory subunit 37 // 7 A3|7 // 23294	Ppp1r37	NM_199149	0.0352501	0.212356	0.0352501	0.212356	0.863818	-1.15765	KO down vs Control	-1.32289	-1.01305	6.4014	0.111515	0.139363	1
11895	10477649	NM_019811 // Acss2 // acyl-CoA synthetase short-chain family member 2 // 2|2 H2 // 6052	Acss2	NM_019811	0.0515633	0.255107	0.0515633	0.255107	0.863846	-1.15761	KO down vs Control	-1.34176	1.00126	5.22708	0.111465	0.170596	1
10116	10445879	NM_001031811 // Kcnh8 // potassium voltage-gated channel, subfamily H (eag-related), me	Kcnh8	NM_001031811	6.50831e-05	0.00744003	6.50831e-05	0.00744003	0.863866	-1.15759	KO down vs Control	-1.21038	-1.10709	57.2472	0.111429	0.0155717	1
18013	10587446	NM_001039546 // Myo6 // myosin VI // 9 E1|9 44.0 cM // 17920 /// ENSMUST00000035889 //	Myo6	NM_001039546	0.0125448	0.123635	0.0125448	0.123635	0.86404	-1.15735	KO down vs Control	-1.28573	-1.04179	10.2629	0.111124	0.0866218	1
10704	10456248	NM_194268 // Onecut2 // one cut domain, family member 2 // 18 E1|18 // 225631 /// ENSMU	Onecut2	NM_194268	0.00326113	0.0623789	0.00326113	0.0623789	0.864202	-1.15714	KO down vs Control	-1.25518	-1.06675	17.1253	0.110838	0.0517776	1
16388	10561323	NM_001081292 // Map3k10 // mitogen-activated protein kinase kinase kinase 10 // 7 A3|7	Map3k10	NM_001081292	0.051112	0.255107	0.051112	0.255107	0.86424	-1.15709	KO down vs Control	-1.34005	1.0009	5.25286	0.110771	0.168702	1
8435	10415319	NM_001159417 // Irf9 // interferon regulatory factor 9 // 14 C3|14 21.5 cM // 16391 ///	Irf9	NM_001159417	0.0263388	0.184868	0.0263388	0.184868	0.864311	-1.15699	KO down vs Control	-1.30938	-1.02234	7.38636	0.110646	0.119838	1
16448	10562399	NM_146188 // Kctd15 // potassium channel tetramerisation domain containing 15 // 7 B1|7	Kctd15	NM_146188	0.00298007	0.0606948	0.00298007	0.0606948	0.864346	-1.15694	KO down vs Control	-1.25326	-1.06803	17.6738	0.110586	0.0500563	1
7006	10392207	NM_198292 // Tex2 // testis expressed gene 2 // 11 D|11 61.0 cM // 21763 /// ENSMUST000	Tex2	NM_198292	0.0212669	0.16596	0.0212669	0.16596	0.864432	-1.15683	KO down vs Control	-1.30121	-1.02847	8.15935	0.110435	0.108278	1
11931	10478374	NM_144891 // Gdap1l1 // ganglioside-induced differentiation-associated protein 1-like 1	Gdap1l1	NM_144891	0.0397607	0.225165	0.0397607	0.225165	0.864448	-1.15681	KO down vs Control	-1.32659	-1.00876	6.01638	0.110407	0.146808	1
18129	10589940	NM_148958 // Osbpl10 // oxysterol binding protein-like 10 // 9 F3|9 // 74486 /// ENSMUS	Osbpl10	NM_148958	0.0396143	0.224657	0.0396143	0.224657	0.864495	-1.15674	KO down vs Control	-1.32627	-1.00889	6.028	0.110324	0.146415	1
7179	10394971	NM_178357 // Klf11 // Kruppel-like factor 11 // 12 A1.3|12 6.0 cM // 194655 /// ENSMUST	Klf11	NM_178357	0.000853292	0.030934	0.000853292	0.030934	0.864675	-1.1565	KO down vs Control	-1.234	-1.08388	26.7274	0.110008	0.0329275	1
18289	10592790	NM_172162 // Hinfp // histone H4 transcription factor // 9 A5.2|9 // 102423 /// ENSMUST	Hinfp	NM_172162	0.0458768	0.241924	0.0458768	0.241924	0.864731	-1.15643	KO down vs Control	-1.3328	-1.0034	5.57496	0.109911	0.157721	1
19109	10606770	NM_175446 // Zmat1 // zinc finger, matrin type 1 // X E3|X // 215693 /// ENSMUST0000006	Zmat1	NM_175446	0.00194613	0.0474442	0.00194613	0.0474442	0.864799	-1.15634	KO down vs Control	-1.24526	-1.07377	20.4437	0.109792	0.0429636	1
5904	10371188	NM_176954 // Celf5 // CUGBP, Elav-like family member 5 // 10 C1|10 // 319586 /// ENSMUS	Celf5	NM_176954	0.00817238	0.0990715	0.00817238	0.0990715	0.864896	-1.15621	KO down vs Control	-1.27251	-1.05054	12.1952	0.109622	0.0719116	1
17976	10586604	NM_026467 // Rps27l // ribosomal protein S27-like // 9|9 D // 67941 /// ENSMUST00000040	Rps27l	NM_026467	0.0991282	0.357264	0.0991282	0.357264	0.86494	-1.15615	KO down vs Control	-1.38331	1.03488	3.47915	0.109545	0.25189	1
18403	10594802	NM_172772 // Fam63b // family with sequence similarity 63, member B // 9 D|9 // 235461	Fam63b	NM_172772	0.00103202	0.0338197	0.00103202	0.0338197	0.864948	-1.15614	KO down vs Control	-1.23588	-1.08154	25.1602	0.109532	0.034827	1
5359	10361358	NM_001161822 // Rgs17 // regulator of G-protein signaling 17 // 10 A1|10 // 56533 /// E	Rgs17	NM_001161822	0.263635	0.570688	0.263635	0.570688	0.865063	-1.15599	KO down vs Control	-1.5265	1.14233	1.44545	0.109332	0.605107	1
12544	10490602	NM_007906 // Eef1a2 // eukaryotic translation elongation factor 1 alpha 2 // 2 H4|2 110	Eef1a2	NM_007906	0.152258	0.435523	0.152258	0.435523	0.865126	-1.1559	KO down vs Control	-1.42766	1.06852	2.5034	0.109221	0.349032	1
8846	10422537	NM_177393 // Nalcn // sodium leak channel, non-selective // 14 E5|14 // 338370 /// ENSM	Nalcn	NM_177393	0.000663443	0.0268582	0.000663443	0.0268582	0.865198	-1.1558	KO down vs Control	-1.22984	-1.08622	28.9199	0.109095	0.0301786	1
11632	10472970	NM_010469 // Hoxd4 // homeobox D4 // 2 D|2 45.0 cM // 15436 /// ENSMUST00000047904 // H	Hoxd4	NM_010469	0.0405281	0.227389	0.0405281	0.227389	0.86522	-1.15578	KO down vs Control	-1.3252	-1.00801	5.95641	0.109057	0.146474	1
13893	10513162	NM_011207 // Ptpn3 // protein tyrosine phosphatase, non-receptor type 3 // 4 B3|4 27.0	Ptpn3	NM_011207	0.00352903	0.0641949	0.00352903	0.0641949	0.865454	-1.15546	KO down vs Control	-1.25377	-1.06487	16.6549	0.108651	0.0521892	1
13045	10499132	NM_011839 // Mab21l2 // mab-21-like 2 (C. elegans) // 3 F1|3 // 23937 /// ENSMUST000000	Mab21l2	NM_011839	0.0178759	0.150068	0.0178759	0.150068	0.865516	-1.15538	KO down vs Control	-1.2925	-1.03281	8.81986	0.108543	0.0984534	1
7269	10396454	NM_172804 // Syt16 // synaptotagmin XVI // 12 C3|12 // 238266 /// ENSMUST00000110451 //	Syt16	NM_172804	0.0115522	0.117496	0.0115522	0.117496	0.865524	-1.15537	KO down vs Control	-1.2797	-1.04312	10.6182	0.108528	0.0817679	1
17393	10577240	ENSMUST00000082104 // Csmd1 // CUB and Sushi multiple domains 1 // 8 A2|8 // 94109 ///	Csmd1	ENSMUST00000082104	0.0887297	0.339168	0.0887297	0.339168	0.865702	-1.15513	KO down vs Control	-1.37147	1.02784	3.75273	0.10822	0.230702	1
15097	10535739	NM_011669 // Usp12 // ubiquitin specific peptidase 12 // 5|5 G2 // 22217 /// ENSMUST000	Usp12	NM_011669	0.0397722	0.225165	0.0397722	0.225165	0.865968	-1.15478	KO down vs Control	-1.32208	-1.00864	6.01548	0.107758	0.143308	1
14979	10533403	NM_007804 // Cux2 // cut-like homeobox 2 // 5 F|5 71.0 cM // 13048 /// ENSMUST000000863	Cux2	NM_007804	0.0288759	0.191686	0.0288759	0.191686	0.866031	-1.15469	KO down vs Control	-1.30813	-1.01925	7.06722	0.10765	0.121859	1
13668	10509410	NM_001081155 // Rap1gap // Rap1 GTPase-activating protein // 4 D3|4 66.3 cM // 110351 /	Rap1gap	NM_001081155	0.0729501	0.306843	0.0729501	0.306843	0.866061	-1.15465	KO down vs Control	-1.35594	1.01703	4.25847	0.107599	0.202137	1
4486	10345442	NM_015818 // Hs6st1 // heparan sulfate 6-O-sulfotransferase 1 // 1 B|1 // 50785 /// ENS	Hs6st1	NM_015818	0.0408196	0.22844	0.0408196	0.22844	0.866255	-1.15439	KO down vs Control	-1.32246	-1.00769	5.934	0.107263	0.144609	1
14197	10518686	NM_001029837 // Pik3cd // phosphatidylinositol 3-kinase catalytic delta polypeptide //	Pik3cd	NM_001029837	0.0316631	0.201681	0.0316631	0.201681	0.866463	-1.15412	KO down vs Control	-1.31063	-1.01629	6.75521	0.106905	0.126604	1
12832	10495193	NM_008417 // Kcna2 // potassium voltage-gated channel, shaker-related subfamily, member	Kcna2	NM_008417	0.0230195	0.172872	0.0230195	0.172872	0.866634	-1.15389	KO down vs Control	-1.29799	-1.02579	7.86806	0.106611	0.108399	1
5258	10359826	NM_025650 // Uqcr11 // ubiquinol-cytochrome c reductase, complex III subunit XI // 10 C	Uqcr11	NM_025650	0.245965	0.551118	0.245965	0.551118	0.866807	-1.15366	KO down vs Control	-1.50115	1.1279	1.56728	0.106314	0.542669	1
5346	10361098	NM_025424 // Nenf // neuron derived neurotrophic factor // 1 H6|1 // 66208 /// ENSMUST0	Nenf	NM_025424	0.0143064	0.133686	0.0143064	0.133686	0.866867	-1.15358	KO down vs Control	-1.28221	-1.03785	9.71192	0.106211	0.0874887	1
10195	10447294	NM_011104 // Prkce // protein kinase C, epsilon // 17 E4|17 // 18754 /// ENSMUST0000009	Prkce	NM_011104	0.000907278	0.0314962	0.000907278	0.0314962	0.866959	-1.15346	KO down vs Control	-1.23006	-1.08162	26.2136	0.106053	0.0323657	1
17452	10578324	NM_001005863 // Mtus1 // mitochondrial tumor suppressor 1 // 8 A4|8 // 102103 /// ENSMU	Mtus1	NM_001005863	0.0271244	0.186846	0.0271244	0.186846	0.866997	-1.15341	KO down vs Control	-1.303	-1.02099	7.28352	0.105989	0.116415	1
12426	10488617	ENSMUST00000079278 // Nrsn2 // neurensin 2 // 2 G3|2 // 228777 /// NM_001009948 // Nrsn	Nrsn2	ENSMUST00000079278	0.0285048	0.19094	0.0285048	0.19094	0.867023	-1.15337	KO down vs Control	-1.30483	-1.01949	7.11165	0.105943	0.119177	1
5304	10360504	NR_029775 // Mir350 // microRNA 350 // 1|1 // 723921	Mir350	NR_029775	0.278316	0.586827	0.278316	0.586827	0.867115	-1.15325	KO down vs Control	-1.53002	1.1504	1.35274	0.105785	0.625607	1
13833	10512251	NM_001085515 // AI464131 // expressed sequence AI464131 // 4 A5|4 // 329828 /// ENSMUST	AI464131	NM_001085515	0.06906	0.298087	0.06906	0.298087	0.867273	-1.15304	KO down vs Control	-1.34832	1.01415	4.40521	0.105516	0.19162	1
5926	10371502	NM_010174 // Fabp3 // fatty acid binding protein 3, muscle and heart // 4 D2.2|4 61.0 c	Fabp3	NM_010174	0.0636827	0.28612	0.0636827	0.28612	0.867362	-1.15292	KO down vs Control	-1.34293	1.01031	4.62651	0.105364	0.182192	1
7262	10396358	NM_008910 // Ppm1a // protein phosphatase 1A, magnesium dependent, alpha isoform // 12	Ppm1a	NM_008910	0.183339	0.477028	0.183339	0.477028	0.867432	-1.15283	KO down vs Control	-1.44394	1.08648	2.12155	0.105244	0.396859	1
5639	10366196	NM_001205341 // Ppfia2 // protein tyrosine phosphatase, receptor type, f polypeptide (P	Ppfia2	NM_001205341	0.021201	0.165642	0.021201	0.165642	0.867494	-1.15275	KO down vs Control	-1.29281	-1.02785	8.17089	0.105139	0.10294	1
17340	10576332	NM_023279 // Tubb3 // tubulin, beta 3 class III // 8 E1|8 // 22152 /// ENSMUST000000711	Tubb3	NM_023279	0.0666537	0.291666	0.0666537	0.291666	0.867519	-1.15271	KO down vs Control	-1.34526	1.01243	4.5014	0.105096	0.186779	1
16244	10558090	NM_001004468 // Tacc2 // transforming, acidic coiled-coil containing protein 2 // 7 F4|	Tacc2	NM_001004468	0.00361867	0.0649535	0.00361867	0.0649535	0.86758	-1.15263	KO down vs Control	-1.24941	-1.06335	16.5075	0.104993	0.0508826	1
9472	10434629	NM_172821 // Map3k13 // mitogen-activated protein kinase kinase kinase 13 // 16 B1|16 /	Map3k13	NM_172821	0.183993	0.477998	0.183993	0.477998	0.867649	-1.15254	KO down vs Control	-1.44355	1.08673	2.11445	0.104874	0.39679	1
12657	10492091	NM_019483 // Smad9 // SMAD family member 9 // 3|3 D // 55994 /// ENSMUST00000029371 //	Smad9	NM_019483	0.168778	0.45858	0.168778	0.45858	0.867649	-1.15254	KO down vs Control	-1.43099	1.07727	2.28866	0.104874	0.366589	1
8458	10415766	NM_172809 // Sacs // sacsin // 14 D1|14 26.75 cM // 50720 /// ENSMUST00000089394 // Sac	Sacs	NM_172809	0.0032927	0.0626042	0.0032927	0.0626042	0.86767	-1.15251	KO down vs Control	-1.24754	-1.06472	17.0674	0.104839	0.0491411	1
7714	10403796	NM_175007 // Amph // amphiphysin // 13 A2|13 10.0 cM // 218038 /// ENSMUST00000003345 /	Amph	NM_175007	0.0135543	0.129712	0.0135543	0.129712	0.867697	-1.15248	KO down vs Control	-1.27856	-1.03883	9.9361	0.104794	0.084374	1
6578	10383767	NM_152818 // Osbp2 // oxysterol binding protein 2 // 11 A1|11 // 74309 /// ENSMUST00000	Osbp2	NM_152818	0.0177541	0.149668	0.0177541	0.149668	0.867734	-1.15243	KO down vs Control	-1.28642	-1.03239	8.84649	0.10473	0.0947089	1
14759	10529313	ENSMUST00000005431 // Letm1 // leucine zipper-EF-hand containing transmembrane protein	Letm1	ENSMUST00000005431	0.0727485	0.306485	0.0727485	0.306485	0.867748	-1.15241	KO down vs Control	-1.35017	1.01666	4.26583	0.104706	0.196361	1
8564	10417315	ENSMUST00000166410 // Gm3173 // predicted gene 3173 // 14 A1|14 // 100169868 /// ENSMUS	Gm3173	ENSMUST00000166410	0.391915	0.682068	0.391915	0.682068	0.867883	-1.15223	KO down vs Control	-1.65329	1.24529	0.818986	0.104477	1.02055	1
8553	10417235	NM_001242945 // Gm3264 // predicted gene 3264 // 14 A1|14 // 100041306 /// ENSMUST00000	Gm3264	NM_001242945	0.391915	0.682068	0.391915	0.682068	0.867883	-1.15223	KO down vs Control	-1.65329	1.24529	0.818986	0.104477	1.02055	1
9325	10431697	NM_011994 // Abcd2 // ATP-binding cassette, sub-family D (ALD), member 2 // 15 E-F|15 /	Abcd2	NM_011994	0.258971	0.565174	0.258971	0.565174	0.868033	-1.15203	KO down vs Control	-1.50698	1.13549	1.47646	0.104221	0.564708	1
4455	10344879	NM_001160369 // A830018L16Rik // RIKEN cDNA A830018L16 gene // 1 A2|1 // 320492 /// NM_	A830018L16Rik	NM_001160369	0.271272	0.578294	0.271272	0.578294	0.868332	-1.15163	KO down vs Control	-1.51694	1.14377	1.39633	0.103716	0.594219	1
5527	10364102	NM_175329 // Chchd10 // coiled-coil-helix-coiled-coil-helix domain containing 10 // 10	Chchd10	NM_175329	0.0905264	0.342356	0.0905264	0.342356	0.868395	-1.15155	KO down vs Control	-1.36372	1.02839	3.70257	0.103608	0.223862	1
12309	10485955	NM_009162 // Scg5 // secretogranin V // 2 E5|2 64.0 cM // 20394 /// ENSMUST00000024005	Scg5	NM_009162	0.230211	0.532766	0.230211	0.532766	0.868518	-1.15139	KO down vs Control	-1.47884	1.11553	1.68676	0.103401	0.490412	1
10123	10445992	NM_001159523 // Shd // src homology 2 domain-containing transforming protein D // 17 D|	Shd	NM_001159523	0.0270334	0.186414	0.0270334	0.186414	0.869053	-1.15068	KO down vs Control	-1.29716	-1.02074	7.29524	0.102499	0.112401	1
17053	10570963	NM_177086 // Zmat4 // zinc finger, matrin type 4 // 8 A2|8 // 320158 /// ENSMUST0000004	Zmat4	NM_177086	0.142214	0.421421	0.142214	0.421421	0.869162	-1.15053	KO down vs Control	-1.40337	1.06016	2.64979	0.102316	0.308905	1
5810	10369525	BC024943 // 2010107G23Rik // RIKEN cDNA 2010107G23 gene // 10 B4|10 // 69894 /// NM_027	2010107G23Rik	BC024943	0.0792256	0.319942	0.0792256	0.319942	0.869318	-1.15033	KO down vs Control	-1.35078	1.0208	4.04182	0.102054	0.201996	1
16110	10555118	NM_011035 // Pak1 // p21 protein (Cdc42/Rac)-activated kinase 1 // 7 E2|7 46.5 cM // 18	Pak1	NM_011035	0.0028539	0.0595994	0.0028539	0.0595994	0.869564	-1.15	KO down vs Control	-1.24092	-1.06575	17.9416	0.101643	0.0453218	1
10559	10453811	NM_001083628 // Greb1l // growth regulation by estrogen in breast cancer-like // 18 A1|	Greb1l	NM_001083628	0.0153931	0.139098	0.0153931	0.139098	0.869571	-1.14999	KO down vs Control	-1.27736	-1.03532	9.41301	0.101631	0.0863746	1
9724	10438942	NM_172614 // Tmem44 // transmembrane protein 44 // 16 B2|16 // 224090 /// ENSMUST000001	Tmem44	NM_172614	0.0394199	0.224329	0.0394199	0.224329	0.869749	-1.14976	KO down vs Control	-1.31056	-1.00869	6.0435	0.101334	0.13414	1
8172	10410644	NM_001081680 // Zfp72 // zinc finger protein 72 // 13 C1|13 // 238722 /// ENSMUST000000	Zfp72	NM_001081680	0.0615872	0.281017	0.0615872	0.281017	0.869755	-1.14975	KO down vs Control	-1.33332	1.00862	4.71935	0.101324	0.171759	1
4952	10355024	NM_027407 // Ica1l // islet cell autoantigen 1-like // 1 C2|1 // 70375 /// ENSMUST00000	Ica1l	NM_027407	0.109674	0.375317	0.109674	0.375317	0.869934	-1.14951	KO down vs Control	-1.37426	1.04002	3.23739	0.101025	0.249644	1
16033	10553842	NM_130880 // Otud7a // OTU domain containing 7A // 7 C|7 // 170711 /// ENSMUST000000584	Otud7a	NM_130880	0.140797	0.419653	0.140797	0.419653	0.869947	-1.1495	KO down vs Control	-1.39918	1.05891	2.67155	0.101003	0.302455	1
10895	10459335	NM_001039485 // Fam38b // family with sequence similarity 38, member B // 18 E1|18 // 6	Fam38b	NM_001039485	0.0899019	0.340974	0.0899019	0.340974	0.870272	-1.14907	KO down vs Control	-1.35674	1.02756	3.71986	0.100463	0.216058	1
9388	10433163	NM_021391 // Ppp1r1a // protein phosphatase 1, regulatory (inhibitor) subunit 1A // 15|	Ppp1r1a	NM_021391	0.01915	0.155903	0.01915	0.155903	0.870298	-1.14903	KO down vs Control	-1.28203	-1.02983	8.55446	0.100419	0.0939099	1
5600	10365355	NM_027423 // Polr3b // polymerase (RNA) III (DNA directed) polypeptide B // 10 C1|10 //	Polr3b	NM_027423	0.00241954	0.0539557	0.00241954	0.0539557	0.870419	-1.14887	KO down vs Control	-1.23642	-1.06753	18.9911	0.100218	0.0422167	1
9589	10436600	NR_029535 // Mir99a // microRNA 99a // 16|16 // 387229	Mir99a	NR_029535	0.587265	0.810091	0.587265	0.810091	0.87048	-1.14879	KO down vs Control	-2.0226	1.5326	0.319745	0.100117	2.50492	1
6752	10386916	NM_198861 // BC046404 // cDNA sequence BC046404 // 11 B2|11 // 192976 /// ENSMUST000000	BC046404	NM_198861	0.0187211	0.153651	0.0187211	0.153651	0.87056	-1.14869	KO down vs Control	-1.28064	-1.03033	8.64124	0.0999844	0.0925648	1
10400	10451039	NM_028711 // Slc25a27 // solute carrier family 25, member 27 // 17|17 C // 74011 /// EN	Slc25a27	NM_028711	0.00471623	0.0752138	0.00471623	0.0752138	0.870712	-1.14848	KO down vs Control	-1.24715	-1.05763	15.006	0.099732	0.0531692	1
4997	10355836	NM_009049 // Resp18 // regulated endocrine-specific protein 18 // 1 C3|1 // 19711 /// E	Resp18	NM_009049	0.0810143	0.323492	0.0810143	0.323492	0.870746	-1.14844	KO down vs Control	-1.34757	1.02173	3.98409	0.0996757	0.200147	1
8544	10417124	BC096543 // B930095G15Rik // RIKEN cDNA B930095G15 gene // 14 E5|14 // 320268	B930095G15Rik	BC096543	0.00778879	0.0971468	0.00778879	0.0971468	0.870881	-1.14826	KO down vs Control	-1.25695	-1.04897	12.4256	0.0994526	0.0640308	1
7187	10395074	NM_001093775 // Myt1l // myelin transcription factor 1-like // 12 A2|12 14.0 cM // 1793	Myt1l	NM_001093775	0.00297213	0.0606268	0.00297213	0.0606268	0.870939	-1.14819	KO down vs Control	-1.23856	-1.06441	17.6903	0.0993583	0.0449323	1
12077	10480676	ENSMUST00000028335 // Grin1 // glutamate receptor, ionotropic, NMDA1 (zeta 1) // 2 A3|2	Grin1	ENSMUST00000028335	0.0905237	0.342356	0.0905237	0.342356	0.871136	-1.14793	KO down vs Control	-1.3543	1.02775	3.70264	0.0990326	0.213972	1
14903	10532052	NM_177873 // Hfm1 // HFM1, ATP-dependent DNA helicase homolog (S. cerevisiae) // 5 E5|5	Hfm1	NM_177873	0.169235	0.459585	0.169235	0.459585	0.871135	-1.14793	KO down vs Control	-1.41694	1.07529	2.28312	0.0990337	0.347012	1
7844	10405892	NM_001177750 // Gm10767 // predicted gene 10767 // --- // 100038538 /// ENSMUST00000168	Gm10767	NM_001177750	0.121685	0.39202	0.121685	0.39202	0.871255	-1.14777	KO down vs Control	-1.37908	1.04684	2.99659	0.0988359	0.263863	1
4808	10352448	NM_022019 // Dusp10 // dual specificity phosphatase 10 // 1|1 H5 // 63953 /// ENSMUST00	Dusp10	NM_022019	0.014446	0.134446	0.014446	0.134446	0.871507	-1.14744	KO down vs Control	-1.27062	-1.03619	9.67195	0.098422	0.0814082	1
18486	10596207	NM_025692 // Uba5 // ubiquitin-like modifier activating enzyme 5 // 9 F1|9 // 66663 ///	Uba5	NM_025692	0.0890875	0.340214	0.0890875	0.340214	0.871502	-1.14744	KO down vs Control	-1.35186	1.02676	3.74263	0.0984311	0.2104	1
5353	10361191	NM_181546 // Syt14 // synaptotagmin XIV // 1 H6|1 // 329324 /// ENSMUST00000016344 // S	Syt14	NM_181546	0.000458912	0.0222454	0.000458912	0.0222454	0.87171	-1.14717	KO down vs Control	-1.2128	-1.0851	32.392	0.0980891	0.0242255	1
4541	10346678	NM_139150 // Carf // calcium response factor // 1 C2|1 // 241066 /// ENSMUST00000027171	Carf	NM_139150	0.0230016	0.172872	0.0230016	0.172872	0.871792	-1.14706	KO down vs Control	-1.284	-1.02473	7.8709	0.097954	0.0995606	1
12259	10485042	NM_001033451 // Zfp408 // zinc finger protein 408 // 2 E1|2 // 381410 /// ENSMUST000001	Zfp408	NM_001033451	0.13728	0.415312	0.13728	0.415312	0.871821	-1.14702	KO down vs Control	-1.3892	1.05589	2.72683	0.0979064	0.287239	1
12317	10486061	NM_011246 // Rasgrp1 // RAS guanyl releasing protein 1 // 2 E5|2 65.0 cM // 19419 /// E	Rasgrp1	NM_011246	0.52209	0.768704	0.52209	0.768704	0.871867	-1.14696	KO down vs Control	-1.83947	1.39828	0.448088	0.0978321	1.74666	1
5899	10371092	NM_178662 // Atcay // ataxia, cerebellar, Cayman type homolog (human) // 10 C1|10 43.0	Atcay	NM_178662	0.0112673	0.115906	0.0112673	0.115906	0.871918	-1.1469	KO down vs Control	-1.26309	-1.04139	10.7273	0.0977477	0.0728961	1
10827	10458183	NM_010280 // Gfra3 // glial cell line derived neurotrophic factor family receptor alpha	Gfra3	NM_010280	0.0326394	0.20508	0.0326394	0.20508	0.871953	-1.14685	KO down vs Control	-1.29629	-1.01464	6.65405	0.0976905	0.117451	1
18833	10601834	NM_001163015 // Gprasp2 // G protein-coupled receptor associated sorting protein 2 // X	Gprasp2	NM_001163015	0.0339135	0.208993	0.0339135	0.208993	0.871953	-1.14685	KO down vs Control	-1.29782	-1.01344	6.52766	0.0976909	0.119725	1
18273	10592336	NM_011449 // Spa17 // sperm autoantigenic protein 17 // 9|9 B // 20686 /// ENSMUST00000	Spa17	NM_011449	0.22733	0.529284	0.22733	0.529284	0.87199	-1.1468	KO down vs Control	-1.46015	1.11025	1.70985	0.0976304	0.456791	1
8614	10417972	NM_178597 // Camk2g // calcium/calmodulin-dependent protein kinase II gamma // 14 A3|14	Camk2g	NM_178597	0.00889646	0.10267	0.00889646	0.10267	0.871997	-1.14679	KO down vs Control	-1.25726	-1.04603	11.7954	0.09762	0.0662092	1
18248	10591816	NM_172920 // Dpy19l1 // dpy-19-like 1 (C. elegans) // 9 A4|9 // 244745 /// ENSMUST00000	Dpy19l1	NM_172920	0.00685616	0.0910257	0.00685616	0.0910257	0.872044	-1.14673	KO down vs Control	-1.25146	-1.05076	13.0506	0.0975417	0.0597929	1
8239	10411782	NM_001077495 // Pik3r1 // phosphatidylinositol 3-kinase, regulatory subunit, polypeptid	Pik3r1	NM_001077495	0.00672821	0.0901457	0.00672821	0.0901457	0.872056	-1.14672	KO down vs Control	-1.25104	-1.05109	13.1447	0.0975228	0.0593536	1
17178	10573115	NM_177378 // Rnf150 // ring finger protein 150 // 8 C2|8 // 330812 /// ENSMUST000000785	Rnf150	NM_177378	0.0147745	0.135918	0.0147745	0.135918	0.872091	-1.14667	KO down vs Control	-1.26976	-1.03551	9.57977	0.0974656	0.0813928	1
15898	10551065	NR_045847 // D930028M14Rik // RIKEN cDNA D930028M14 gene // 7 A3|7 // 434147 /// NR_045	D930028M14Rik	NR_045847	0.506423	0.758015	0.506423	0.758015	0.872249	-1.14646	KO down vs Control	-1.8037	1.37229	0.483758	0.0972079	1.60755	1
15296	10540075	NM_144919 // Hdac11 // histone deacetylase 11 // 6 D1|6 // 232232 /// ENSMUST0000004173	Hdac11	NM_144919	0.140835	0.419653	0.140835	0.419653	0.872347	-1.14633	KO down vs Control	-1.38995	1.05773	2.67096	0.0970481	0.290676	1
5117	10358389	NM_009061 // Rgs2 // regulator of G-protein signaling 2 // 1 F|1 78.0 cM // 19735 /// E	Rgs2	NM_009061	0.0486045	0.249801	0.0486045	0.249801	0.872709	-1.14586	KO down vs Control	-1.31159	-1.00106	5.40161	0.0964589	0.142859	1
15305	10540227	NM_001008785 // Kbtbd8 // kelch repeat and BTB (POZ) domain containing 8 // 6 D2|6 // 2	Kbtbd8	NM_001008785	0.0154163	0.139117	0.0154163	0.139117	0.872737	-1.14582	KO down vs Control	-1.2693	-1.03435	9.40691	0.0964144	0.0819945	1
8782	10421526	NM_009029 // Rb1 // retinoblastoma 1 // 14 D3|14 41.0 cM // 19645 /// ENSMUST0000002270	Rb1	NM_009029	0.00728693	0.0940865	0.00728693	0.0940865	0.872773	-1.14577	KO down vs Control	-1.25103	-1.04938	12.7494	0.0963557	0.0604612	1
16947	10568948	NM_183147 // Sprn // shadow of prion protein // 7 F4|7 // 212518 /// ENSMUST00000059241	Sprn	NM_183147	0.232545	0.535457	0.232545	0.535457	0.872774	-1.14577	KO down vs Control	-1.46086	1.11279	1.66835	0.0963539	0.462033	1
11345	10468113	ENSMUST00000162528 // Kcnip2 // Kv channel-interacting protein 2 // 19 D1|19 45.2 cM //	Kcnip2	ENSMUST00000162528	0.120467	0.390016	0.120467	0.390016	0.872883	-1.14563	KO down vs Control	-1.37214	1.04547	3.01956	0.0961773	0.254811	1
11576	10472136	NM_173030 // Galnt13 // UDP-N-acetyl-alpha-D-galactosamine:polypeptide N-acetylgalactos	Galnt13	NM_173030	0.0241738	0.177288	0.0241738	0.177288	0.873074	-1.14538	KO down vs Control	-1.28223	-1.02313	7.69111	0.0958685	0.0997188	1
8826	10422164	NM_007904 // Ednrb // endothelin receptor type B // 14 E2.3|14 51.0 cM // 13618 /// ENS	Ednrb	NM_007904	0.0343191	0.210669	0.0343191	0.210669	0.873087	-1.14536	KO down vs Control	-1.29509	-1.01294	6.48869	0.0958462	0.11817	1
13474	10505705	NM_019535 // Sh3gl2 // SH3-domain GRB2-like 2 // 4 C4|4 41.6 cM // 20404 /// ENSMUST000	Sh3gl2	NM_019535	0.0942534	0.348612	0.0942534	0.348612	0.873254	-1.14514	KO down vs Control	-1.35011	1.02956	3.60252	0.0955761	0.212243	1
18999	10604832	NR_030499 // Mir505 // microRNA 505 // X|X // 751545	Mir505	NR_030499	0.0431921	0.234438	0.0431921	0.234438	0.873337	-1.14503	KO down vs Control	-1.30418	-1.00531	5.75891	0.0954431	0.132585	1
5507	10363773	NM_001252636 // Rhobtb1 // Rho-related BTB domain containing 1 // 10|10 B5.1 // 69288 /	Rhobtb1	NM_001252636	0.00619537	0.0861654	0.00619537	0.0861654	0.873391	-1.14496	KO down vs Control	-1.24625	-1.05191	13.562	0.0953561	0.0562491	1
16506	10563314	NM_027903 // Dhdh // dihydrodiol dehydrogenase (dimeric) // 7 26.5 cM|7 B2 // 71755 ///	Dhdh	NM_027903	0.0694455	0.298656	0.0694455	0.298656	0.873405	-1.14494	KO down vs Control	-1.32886	1.01371	4.3902	0.0953329	0.17372	1
17258	10574676	NM_030152 // Nol3 // nucleolar protein 3 (apoptosis repressor with CARD domain) // 8 D1	Nol3	NM_030152	0.178276	0.469853	0.178276	0.469853	0.873415	-1.14493	KO down vs Control	-1.4146	1.07913	2.17756	0.0953169	0.350179	1
7924	10406941	NM_144838 // Sgtb // small glutamine-rich tetratricopeptide repeat (TPR)-containing, be	Sgtb	NM_144838	0.00752063	0.0955106	0.00752063	0.0955106	0.873533	-1.14478	KO down vs Control	-1.2499	-1.04849	12.5953	0.0951264	0.0604205	1
12004	10479379	NM_148933 // Slco4a1 // solute carrier organic anion transporter family, member 4a1 //	Slco4a1	NM_148933	0.282241	0.590417	0.282241	0.590417	0.873583	-1.14471	KO down vs Control	-1.50003	1.14474	1.32913	0.095046	0.572078	1
6923	10390542	ENSMUST00000103144 // Cacnb1 // calcium channel, voltage-dependent, beta 1 subunit // 1	Cacnb1	ENSMUST00000103144	0.00266945	0.0570292	0.00266945	0.0570292	0.873821	-1.1444	KO down vs Control	-1.23056	-1.06427	18.361	0.094663	0.0412452	1
17842	10584561	ENSMUST00000034522 // 9030425E11Rik // RIKEN cDNA 9030425E11 gene // 9 A5.1|9 // 71566	9030425E11Rik	ENSMUST00000034522	0.0637202	0.286132	0.0637202	0.286132	0.873854	-1.14436	KO down vs Control	-1.32238	1.00979	4.62489	0.0946108	0.163655	1
6659	10385048	NM_019916 // Tlx3 // T cell leukemia, homeobox 3 // 11 A5|11 // 27140 /// ENSMUST000000	Tlx3	NM_019916	0.0718049	0.304482	0.0718049	0.304482	0.873887	-1.14431	KO down vs Control	-1.32937	1.01521	4.30061	0.094558	0.175897	1
10076	10445237	NM_028474 // 3110082D06Rik // RIKEN cDNA 3110082D06 gene // 17 B3|17 // 627626 /// ENSM	3110082D06Rik	NM_028474	0.0199117	0.159552	0.0199117	0.159552	0.873928	-1.14426	KO down vs Control	-1.27371	-1.02796	8.40621	0.0944915	0.0899254	1
8362	10413919	NM_001001796 // Prrxl1 // paired related homeobox protein-like 1 // 14 B|14 // 107751 /	Prrxl1	NM_001001796	0.00377178	0.0666112	0.00377178	0.0666112	0.873961	-1.14422	KO down vs Control	-1.23584	-1.05939	16.2659	0.0944382	0.0464473	1
18531	10596880	NM_007567 // Bsn // bassoon // 9 F|9 60.0 cM // 12217 /// ENSMUST00000035208 // Bsn //	Bsn	NM_007567	0.0386384	0.221993	0.0386384	0.221993	0.873994	-1.14417	KO down vs Control	-1.2974	-1.00904	6.10681	0.094385	0.123646	1
7655	10402560	AK079474 // A130014H13Rik // RIKEN cDNA A130014H13 gene // 12 F1|12 // 319630 /// AK037	A130014H13Rik	AK079474	0.113106	0.379819	0.113106	0.379819	0.874034	-1.14412	KO down vs Control	-1.36226	1.04068	3.1652	0.0943209	0.238395	1
15703	10547227	NM_001080780 // Ret // ret proto-oncogene // 6 E3-F1|6 53.2 cM // 19713 /// ENSMUST0000	Ret	NM_001080780	0.0496089	0.252888	0.0496089	0.252888	0.874071	-1.14407	KO down vs Control	-1.30852	-1.00029	5.34088	0.0942627	0.141194	1
13039	10498998	NM_172681 // D930015E06Rik // RIKEN cDNA D930015E06 gene // 3 F1|3 // 229473 /// ENSMUS	D930015E06Rik	NM_172681	0.00100908	0.0335776	0.00100908	0.0335776	0.874167	-1.14395	KO down vs Control	-1.21663	-1.0756	25.3416	0.0941084	0.0297088	1
13052	10499247	NM_001033124 // Ntrk1 // neurotrophic tyrosine kinase, receptor, type 1 // 3 F1|3 48.0	Ntrk1	NM_001033124	0.0011664	0.0363657	0.0011664	0.0363657	0.874305	-1.14377	KO down vs Control	-1.21812	-1.07395	24.1904	0.0938881	0.0310497	1
14207	10518927	NM_001252656 // Kcnab2 // potassium voltage-gated channel, shaker-related subfamily, be	Kcnab2	NM_001252656	0.067529	0.294198	0.067529	0.294198	0.874326	-1.14374	KO down vs Control	-1.32426	1.01232	4.4659	0.0938549	0.168127	1
18200	10591161	NM_028935 // Zfp558 // zinc finger protein 558 // 9|9 A3 // 72230 /// ENSMUST0000015907	Zfp558	NM_028935	0.0815966	0.3249	0.0815966	0.3249	0.874383	-1.14366	KO down vs Control	-1.336	1.02143	3.96565	0.0937635	0.189151	1
5712	10367697	NM_133485 // Ppp1r14c // protein phosphatase 1, regulatory (inhibitor) subunit 14c // 1	Ppp1r14c	NM_133485	0.0195826	0.157916	0.0195826	0.157916	0.874441	-1.14359	KO down vs Control	-1.27186	-1.02825	8.46937	0.0936697	0.0884786	1
10272	10448459	NM_173186 // Tbc1d24 // TBC1 domain family, member 24 // 17 A3.3|17 // 224617 /// NM_00	Tbc1d24	NM_173186	0.0277075	0.188675	0.0277075	0.188675	0.87446	-1.14356	KO down vs Control	-1.2832	-1.01912	7.20959	0.0936395	0.103905	1
5853	10370303	NR_004429 // Adarb1 // adenosine deaminase, RNA-specific, B1 // 10 C|10 41.4 cM // 1105	Adarb1	NR_004429	0.0146093	0.135077	0.0146093	0.135077	0.874623	-1.14335	KO down vs Control	-1.26305	-1.03499	9.6258	0.0933794	0.0776076	1
16711	10564624	NM_009181 // St8sia2 // ST8 alpha-N-acetyl-neuraminide alpha-2,8-sialyltransferase 2 //	St8sia2	NM_009181	0.14038	0.419641	0.14038	0.419641	0.87469	-1.14326	KO down vs Control	-1.38064	1.05631	2.678	0.093274	0.278638	1
5488	10363455	NM_025273 // Pcbd1 // pterin 4 alpha carbinolamine dehydratase/dimerization cofactor of	Pcbd1	NM_025273	0.00162029	0.0425416	0.00162029	0.0425416	0.874823	-1.14309	KO down vs Control	-1.22127	-1.06991	21.7296	0.0930611	0.0342615	1
12288	10485546	NM_001033347 // D430041D05Rik // RIKEN cDNA D430041D05 gene // 2 E2|2 57.9 cM // 241589	D430041D05Rik	NM_001033347	0.0537841	0.261314	0.0537841	0.261314	0.874826	-1.14308	KO down vs Control	-1.31026	1.00277	5.10427	0.0930567	0.145849	1
6221	10376482	NM_024210 // 2310033P09Rik // RIKEN cDNA 2310033P09 gene // 11|11 B2 // 67862 /// ENSMU	2310033P09Rik	NM_024210	0.0900346	0.341078	0.0900346	0.341078	0.874846	-1.14306	KO down vs Control	-1.34131	1.02658	3.71617	0.0930244	0.200259	1
17583	10580247	NM_019945 // Mast1 // microtubule associated serine/threonine kinase 1 // 8 C3|8 38.6 c	Mast1	NM_019945	0.0129735	0.126439	0.0129735	0.126439	0.874848	-1.14306	KO down vs Control	-1.25939	-1.03747	10.1202	0.0930226	0.0735343	1
16026	10553773	NM_008071 // Gabrb3 // gamma-aminobutyric acid (GABA) A receptor, subunit beta 3 // 7 C	Gabrb3	NM_008071	0.000405481	0.0210036	0.000405481	0.0210036	0.874914	-1.14297	KO down vs Control	-1.20534	-1.08382	33.632	0.0929167	0.022102	1
10305	10449207	NM_001162869 // Rab11fip3 // RAB11 family interacting protein 3 (class II) // 17 A3.3|1	Rab11fip3	NM_001162869	0.0260618	0.184006	0.0260618	0.184006	0.874959	-1.14291	KO down vs Control	-1.27971	-1.02074	7.42356	0.0928462	0.100056	1
6694	10385656	NM_001044697 // Zfp2 // zinc finger protein 2 // 11 B1.3|11 45.0 cM // 22678 /// NM_001	Zfp2	NM_001044697	0.0569501	0.270503	0.0569501	0.270503	0.875092	-1.14274	KO down vs Control	-1.3124	1.00502	4.93998	0.0926345	0.150016	1
5847	10370072	NM_133182 // Prmt2 // protein arginine N-methyltransferase 2 // 10 C1|10 41.0 cM // 154	Prmt2	NM_133182	0.00055882	0.0246539	0.00055882	0.0246539	0.875337	-1.14242	KO down vs Control	-1.20773	-1.08063	30.4966	0.0922466	0.0241985	1
15397	10542108	NM_011622 // Tom1 // target of myb1 homolog (chicken) // 8 C1|8 // 21968 /// NM_0011362	Tom1	NM_011622	0.00249171	0.0550058	0.00249171	0.0550058	0.875374	-1.14237	KO down vs Control	-1.22617	-1.0643	18.801	0.0921871	0.0392264	1
11598	10472386	NM_001099298 // Scn2a1 // sodium channel, voltage-gated, type II, alpha 1 // 2 C1.3|2 3	Scn2a1	NM_001099298	0.0676648	0.294418	0.0676648	0.294418	0.875458	-1.14226	KO down vs Control	-1.3208	1.01229	4.46045	0.092054	0.165103	1
16200	10557326	NM_001008700 // Il4ra // interleukin 4 receptor, alpha // 7 F3|7 62.0 cM // 16190 /// E	Il4ra	NM_001008700	0.0850234	0.331188	0.0850234	0.331188	0.875543	-1.14215	KO down vs Control	-1.33496	1.02335	3.86048	0.0919197	0.190484	1
10329	10449608	NM_001081160 // Mdga1 // MAM domain containing glycosylphosphatidylinositol anchor 1 //	Mdga1	NM_001081160	0.00364037	0.0651651	0.00364037	0.0651651	0.875643	-1.14202	KO down vs Control	-1.23152	-1.05902	16.4724	0.0917631	0.0445656	1
12666	10492231	ENSMUST00000164225 // Med12l // mediator of RNA polymerase II transcription, subunit 12	Med12l	ENSMUST00000164225	0.00539271	0.0801672	0.00539271	0.0801672	0.875725	-1.14191	KO down vs Control	-1.23822	-1.0531	14.2839	0.0916336	0.0513213	1
5735	10368101	NM_001033258 // D10Bwg1379e // DNA segment, Chr 10, Brigham & Women's Genetics 1379 exp	D10Bwg1379e	NM_001033258	0.00413198	0.0700572	0.00413198	0.0700572	0.875748	-1.14188	KO down vs Control	-1.23342	-1.05714	15.743	0.0915969	0.0465462	1
12062	10480381	NM_001128084 // Arhgap21 // Rho GTPase activating protein 21 // 2 A3|2 // 71435 /// ENS	Arhgap21	NM_001128084	0.00150229	0.0411502	0.00150229	0.0411502	0.875818	-1.14179	KO down vs Control	-1.21821	-1.07017	22.2778	0.0914856	0.0328527	1
10625	10454953	NM_028036 // Tmco6 // transmembrane and coiled-coil domains 6 // 18|18 B3 // 71983 ///	Tmco6	NM_028036	0.0117966	0.118934	0.0117966	0.118934	0.875995	-1.14156	KO down vs Control	-1.25419	-1.03904	10.5272	0.0912076	0.0693118	1
7776	10404885	NM_025508 // Gmpr // guanosine monophosphate reductase // 13 A5|13 // 66355 /// ENSMUST	Gmpr	NM_025508	0.153933	0.437227	0.153933	0.437227	0.876091	-1.14143	KO down vs Control	-1.38539	1.06334	2.48024	0.0910569	0.293704	1
9279	10430783	NM_030229 // Polr3h // polymerase (RNA) III (DNA directed) polypeptide H // 15|15 E2 //	Polr3h	NM_030229	0.184983	0.479006	0.184983	0.479006	0.876113	-1.1414	KO down vs Control	-1.40851	1.08114	2.1038	0.0910217	0.346124	1
4698	10350341	NR_029820 // Mir181b-1 // microRNA 181b-1 // 1|1 // 723890	Mir181b-1	NR_029820	0.576044	0.803883	0.576044	0.803883	0.876137	-1.14137	KO down vs Control	-1.92591	1.47835	0.339726	0.0909853	2.14256	1
7572	10401114	NM_134050 // Rab15 // RAB15, member RAS oncogene family // 12 C3|12 // 104886 /// ENSMU	Rab15	NM_134050	0.0627852	0.283659	0.0627852	0.283659	0.876148	-1.14136	KO down vs Control	-1.31439	1.00897	4.66579	0.0909675	0.155974	1
15345	10540984	NM_145383 // Rho // rhodopsin // 6 E3|6 51.5 cM // 212541 /// ENSMUST00000032471 // Rho	Rho	NM_145383	0.276457	0.584724	0.276457	0.584724	0.87619	-1.14131	KO down vs Control	-1.48162	1.13745	1.36409	0.0909017	0.533113	1
16744	10565193	NM_013886 // Hdgfrp3 // hepatoma-derived growth factor, related protein 3 // 7 D3|7 //	Hdgfrp3	NM_013886	0.00850137	0.100973	0.00850137	0.100973	0.876312	-1.14115	KO down vs Control	-1.24595	-1.04516	12.0082	0.0907104	0.0604321	1
6151	10375358	ENSMUST00000081265 // Ebf1 // early B cell factor 1 // 11 B1.1|11 20.0 cM // 13591 ///	Ebf1	ENSMUST00000081265	0.00455974	0.0738635	0.00455974	0.0738635	0.876556	-1.14083	KO down vs Control	-1.23332	-1.05528	15.1917	0.0903283	0.0475672	1
9879	10441422	NM_146073 // Zdhhc14 // zinc finger, DHHC domain containing 14 // 17 A1|17 // 224454 //	Zdhhc14	NM_146073	0.0274886	0.187792	0.0274886	0.187792	0.876604	-1.14077	KO down vs Control	-1.2771	-1.01899	7.23711	0.0902523	0.0997662	1
8465	10415866	NM_173393 // Xkr6 // X Kell blood group precursor related family member 6 homolog // 14	Xkr6	NM_173393	0.00524503	0.0790608	0.00524503	0.0790608	0.876735	-1.1406	KO down vs Control	-1.23541	-1.05306	14.4315	0.0900475	0.0499173	1
11593	10472376	NM_001099298 // Scn2a1 // sodium channel, voltage-gated, type II, alpha 1 // 2 C1.3|2 3	Scn2a1	NM_001099298	0.0574769	0.271465	0.0574769	0.271465	0.876758	-1.14057	KO down vs Control	-1.3078	1.00531	4.91377	0.0900118	0.146546	1
4875	10353632	ENSMUST00000151309 // Bai3 // brain-specific angiogenesis inhibitor 3 // 1 A5|1 // 2109	Bai3	ENSMUST00000151309	0.0371044	0.218524	0.0371044	0.218524	0.876864	-1.14043	KO down vs Control	-1.28756	-1.01011	6.23594	0.0898472	0.115264	1
7557	10400866	NM_053167 // Trim9 // tripartite motif-containing 9 // 12 C3|12 // 94090 /// ENSMUST000	Trim9	NM_053167	0.0336257	0.208487	0.0336257	0.208487	0.87686	-1.14043	KO down vs Control	-1.28371	-1.01314	6.55568	0.0898522	0.109648	1
14417	10522749	NM_198702 // Lphn3 // latrophilin 3 // 5 D-E1|5 // 319387 /// ENSMUST00000072521 // Lph	Lphn3	NM_198702	0.00494476	0.0770832	0.00494476	0.0770832	0.876891	-1.14039	KO down vs Control	-1.234	-1.05389	14.7483	0.0898049	0.0487135	1
18644	10598562	NR_045448 // B630019K06Rik // novel protein similar to F-box and leucine-rich repeat pr	B630019K06Rik	NR_045448	0.0124509	0.123225	0.0124509	0.123225	0.876899	-1.14038	KO down vs Control	-1.25329	-1.03764	10.295	0.0897919	0.0697755	1
8283	10412517	AK084071 // Gm10021 // predicted gene 10021 // 14 A1|14 // 622931 /// AK029351 // Gm165	Gm10021	AK084071	0.42546	0.706064	0.42546	0.706064	0.876924	-1.14035	KO down vs Control	-1.6356	1.25777	0.705086	0.0897531	1.01835	1
9542	10435769	ENSMUST00000114694 // Zbtb20 // zinc finger and BTB domain containing 20 // 16 B4|16 28	Zbtb20	ENSMUST00000114694	0.113655	0.381081	0.113655	0.381081	0.87712	-1.14009	KO down vs Control	-1.35169	1.03991	3.1539	0.0894472	0.226887	1
17584	10580274	ENSMUST00000109736 // Rnaseh2a // ribonuclease H2, large subunit // 8 C3|8 // 69724 ///	Rnaseh2a	ENSMUST00000109736	0.135622	0.413269	0.135622	0.413269	0.87721	-1.13998	KO down vs Control	-1.36762	1.05238	2.75354	0.0893087	0.259473	1
17169	10572880	NM_011622 // Tom1 // target of myb1 homolog (chicken) // 8 C1|8 // 21968 /// NM_0011362	Tom1	NM_011622	0.00227087	0.0522339	0.00227087	0.0522339	0.877248	-1.13993	KO down vs Control	-1.22082	-1.0644	19.4059	0.0892493	0.0367926	1
13913	10513776	NM_207109 // Astn2 // astrotactin 2 // 4 C1|4 // 56079 /// ENSMUST00000068214 // Astn2	Astn2	NM_207109	0.0468047	0.24492	0.0468047	0.24492	0.877368	-1.13977	KO down vs Control	-1.29602	-1.00236	5.51455	0.0890631	0.129204	1
6481	10381776	NM_001038609 // Mapt // microtubule-associated protein tau // 11 E1|11 64.0 cM // 17762	Mapt	NM_001038609	0.0615986	0.281017	0.0615986	0.281017	0.877447	-1.13967	KO down vs Control	-1.30934	1.00808	4.71883	0.0889398	0.150783	1
16796	10566184	NM_147088 // Olfr569 // olfactory receptor 569 // 7 E3|7 // 259092 /// ENSMUST000000781	Olfr569	NM_147088	0.0186099	0.153415	0.0186099	0.153415	0.877481	-1.13963	KO down vs Control	-1.2625	-1.02871	8.66416	0.088888	0.0820742	1
18030	10587695	NM_026829 // Mthfs // 5, 10-methenyltetrahydrofolate synthetase // 9 E3.1|9 // 107885 /	Mthfs	NM_026829	0.0100853	0.10973	0.0100853	0.10973	0.87761	-1.13946	KO down vs Control	-1.24661	-1.04152	11.2203	0.0886872	0.0632335	1
9905	10441952	NM_001039552 // 2210404J11Rik // RIKEN cDNA 2210404J11 gene // 17 A2|17 // 381062 /// N	2210404J11Rik	NM_001039552	0.0156857	0.140608	0.0156857	0.140608	0.877652	-1.1394	KO down vs Control	-1.25733	-1.03254	9.33705	0.0886219	0.0759314	1
6665	10385203	NM_011856 // Odz2 // odd Oz/ten-m homolog 2 (Drosophila) // 11 A4|11 18.0 cM // 23964 /	Odz2	NM_011856	0.120992	0.390936	0.120992	0.390936	0.877667	-1.13938	KO down vs Control	-1.35519	1.0439	3.00962	0.0885997	0.235511	1
4984	10355536	NM_027884 // Tns1 // tensin 1 // 1 C3|1 44.5 cM // 21961	Tns1	NM_027884	0.00144184	0.0405349	0.00144184	0.0405349	0.877734	-1.1393	KO down vs Control	-1.21373	-1.06943	22.5799	0.0884962	0.0313539	1
11837	10476592	NM_001013802 // Macrod2 // MACRO domain containing 2 // 2 F3|2 // 72899 /// ENSMUST0000	Macrod2	NM_001013802	0.452776	0.723484	0.452776	0.723484	0.878094	-1.13883	KO down vs Control	-1.6651	1.28387	0.622756	0.0879403	1.12969	1
4904	10354141	ENSMUST00000147695 // Lonrf2 // LON peptidase N-terminal domain and ring finger 2 // 1	Lonrf2	ENSMUST00000147695	0.0257214	0.182928	0.0257214	0.182928	0.878119	-1.1388	KO down vs Control	-1.27079	-1.02052	7.46995	0.0879022	0.0941396	1
10358	10450103	NM_013543 // H2-Ke6 // H2-K region expressed gene 6 // 17 B1|17 18.48 cM // 14979 /// E	H2-Ke6	NM_013543	0.0742073	0.309656	0.0742073	0.309656	0.878161	-1.13874	KO down vs Control	-1.3177	1.01617	4.21319	0.0878373	0.166785	1
16183	10557009	NM_007908 // Eef2k // eukaryotic elongation factor-2 kinase // 7|7 F3 // 13631 /// NM_0	Eef2k	NM_007908	0.0264707	0.185045	0.0264707	0.185045	0.878211	-1.13868	KO down vs Control	-1.27149	-1.01974	7.36883	0.0877604	0.0952775	1
17792	10583634	NM_021888 // Qtrt1 // queuine tRNA-ribosyltransferase 1 // 9|9 A4 // 60507 /// ENSMUST0	Qtrt1	NM_021888	0.0486849	0.249911	0.0486849	0.249911	0.878214	-1.13867	KO down vs Control	-1.29534	-1.00095	5.39669	0.0877546	0.130086	1
16180	10556820	NM_145586 // Tmem159 // transmembrane protein 159 // 7 F2|7 // 233806 /// ENSMUST000000	Tmem159	NM_145586	0.00558519	0.0817099	0.00558519	0.0817099	0.878232	-1.13865	KO down vs Control	-1.23317	-1.05138	14.099	0.0877282	0.0497783	1
5368	10361642	NM_172784 // Lrp11 // low density lipoprotein receptor-related protein 11 // 10 A1|10 /	Lrp11	NM_172784	0.300885	0.605221	0.300885	0.605221	0.878333	-1.13852	KO down vs Control	-1.49215	1.15115	1.22317	0.0875719	0.572753	1
5362	10361381	ENSMUST00000056571 // Syne1 // synaptic nuclear envelope 1 // 10 A1|10 // 64009	Syne1	ENSMUST00000056571	0.0455913	0.240949	0.0455913	0.240949	0.87834	-1.13851	KO down vs Control	-1.29201	-1.00325	5.59386	0.0875614	0.125225	1
13297	10503198	NM_001081417 // Chd7 // chromodomain helicase DNA binding protein 7 // 4 A1|4 1.0 cM //	Chd7	NM_001081417	0.191482	0.486169	0.191482	0.486169	0.878346	-1.1385	KO down vs Control	-1.40405	1.08321	2.03572	0.0875518	0.344063	1
10308	10449258	NM_008113 // Arhgdig // Rho GDP dissociation inhibitor (GDI) gamma // 17 A3.3|17 // 145	Arhgdig	NM_008113	0.0924483	0.346166	0.0924483	0.346166	0.878462	-1.13835	KO down vs Control	-1.33107	1.02718	3.65032	0.0873739	0.191488	1
8947	10424607	NM_008975 // Ptp4a3 // protein tyrosine phosphatase 4a3 // 15|15 E1 // 19245 /// ENSMUS	Ptp4a3	NM_008975	0.0016556	0.043134	0.0016556	0.043134	0.878481	-1.13833	KO down vs Control	-1.21395	-1.06741	21.5752	0.0873452	0.0323872	1
17416	10577824	NM_173012 // Letm2 // leucine zipper-EF-hand containing transmembrane protein 2 // 8 A2	Letm2	NM_173012	0.0034217	0.0634451	0.0034217	0.0634451	0.878502	-1.1383	KO down vs Control	-1.22426	-1.05838	16.8378	0.0873129	0.0414842	1
16408	10561712	NM_011464 // Spint2 // serine protease inhibitor, Kunitz type 2 // 7 B1|7 // 20733 ///	Spint2	NM_011464	0.0286037	0.191127	0.0286037	0.191127	0.878577	-1.1382	KO down vs Control	-1.27314	-1.01757	7.09973	0.0871979	0.0982549	1
16258	10558454	NM_023140 // Glrx3 // glutaredoxin 3 // 7|7 F5 // 30926 /// ENSMUST00000064404 // Glrx3	Glrx3	NM_023140	0.171817	0.462289	0.171817	0.462289	0.878613	-1.13816	KO down vs Control	-1.38855	1.07191	2.25221	0.0871425	0.309536	1
12500	10489872	NM_008420 // Kcnb1 // potassium voltage gated channel, Shab-related subfamily, member 1	Kcnb1	NM_008420	0.0995998	0.357749	0.0995998	0.357749	0.878631	-1.13813	KO down vs Control	-1.33592	1.03132	3.46763	0.0871149	0.200978	1
7932	10407072	NM_029001 // Elovl7 // ELOVL family member 7, elongation of long chain fatty acids (yea	Elovl7	NM_029001	0.281675	0.590034	0.281675	0.590034	0.878825	-1.13788	KO down vs Control	-1.47286	1.13754	1.33251	0.0868174	0.521227	1
7867	10406229	ENSMUST00000022075 // Pcsk1 // proprotein convertase subtilisin/kexin type 1 // 13 C2|1	Pcsk1	ENSMUST00000022075	0.19114	0.485951	0.19114	0.485951	0.878852	-1.13785	KO down vs Control	-1.40169	1.08264	2.03922	0.0867759	0.340428	1
19242	10608719	NM_001008233 // Plekhn1 // pleckstrin homology domain containing, family N member 1 //	Plekhn1	NM_001008233	0.0130902	0.127094	0.0130902	0.127094	0.878857	-1.13784	KO down vs Control	-1.24971	-1.03598	10.0824	0.0867695	0.0688483	1
15031	10534504	NM_172541 // Tmem120a // transmembrane protein 120A // 5 G2|5 // 215210 /// ENSMUST0000	Tmem120a	NM_172541	0.000174499	0.013409	0.000174499	0.013409	0.878877	-1.13782	KO down vs Control	-1.19055	-1.08742	43.1848	0.0867388	0.0160684	1
8812	10421950	NM_007826 // Dach1 // dachshund 1 (Drosophila) // 14 E3|14 48.0 cM // 13134 /// ENSMUST	Dach1	NM_007826	0.0779578	0.316767	0.0779578	0.316767	0.878915	-1.13777	KO down vs Control	-1.3183	1.01838	4.08377	0.0866796	0.169803	1
16458	10562532	ENSMUST00000176114 // Zfp536 // zinc finger protein 536 // 7 B2|7 // 243937	Zfp536	ENSMUST00000176114	0.0162567	0.143454	0.0162567	0.143454	0.878959	-1.13771	KO down vs Control	-1.255	-1.03138	9.19379	0.0866125	0.0753661	1
13142	10500720	NM_001039371 // Slc22a15 // solute carrier family 22 (organic anion/cation transporter)	Slc22a15	NM_001039371	0.00573041	0.0823989	0.00573041	0.0823989	0.879057	-1.13758	KO down vs Control	-1.23177	-1.0506	13.9647	0.0864627	0.049532	1
17031	10570437	BC014749 // Fbxo25 // F-box protein 25 // 8 A1.1|8 // 66822	Fbxo25	BC014749	0.120056	0.389839	0.120056	0.389839	0.87918	-1.13742	KO down vs Control	-1.34908	1.04278	3.02738	0.0862763	0.227989	1
13494	10506188	NM_028132 // Pgm2 // phosphoglucomutase 2 // 4 C6|4 45.8 cM // 72157 /// ENSMUST0000005	Pgm2	NM_028132	0.0403012	0.226473	0.0403012	0.226473	0.879321	-1.13724	KO down vs Control	-1.28395	-1.0073	5.974	0.086061	0.115247	1
7562	10400941	NM_025522 // Dhrs7 // dehydrogenase/reductase (SDR family) member 7 // 12 C3|12 // 6637	Dhrs7	NM_025522	0.317183	0.620361	0.317183	0.620361	0.879537	-1.13696	KO down vs Control	-1.50053	1.16078	1.13813	0.0857331	0.602627	1
12491	10489687	NM_001005425 // Zfp663 // zinc finger protein 663 // 2 H3|2 // 381405 /// ENSMUST000001	Zfp663	NM_001005425	0.0730685	0.307243	0.0730685	0.307243	0.879576	-1.13691	KO down vs Control	-1.31229	1.01526	4.25416	0.0856735	0.16111	1
13713	10510286	NM_027985 // Mad2l2 // MAD2 mitotic arrest deficient-like 2 // 4|4 E1 // 71890 /// ENSM	Mad2l2	NM_027985	0.0114593	0.116892	0.0114593	0.116892	0.879606	-1.13687	KO down vs Control	-1.24472	-1.03837	10.6534	0.0856285	0.0643014	1
13883	10513112	ENSMUST00000095076 // Epb4.1l4b // erythrocyte protein band 4.1-like 4b // 4 B3|4 26.0	Epb4.1l4b	ENSMUST00000095076	0.0398545	0.22534	0.0398545	0.22534	0.87964	-1.13683	KO down vs Control	-1.28259	-1.00763	6.00898	0.0855767	0.113932	1
9403	10433433	NM_146247 // Mettl22 // methyltransferase like 22 // 16 A1|16 // 239706 /// ENSMUST0000	Mettl22	NM_146247	0.0215637	0.167087	0.0215637	0.167087	0.879651	-1.13682	KO down vs Control	-1.26122	-1.02468	8.10793	0.0855602	0.0844213	1
15211	10538408	BC042507 // 2410066E13Rik // RIKEN cDNA 2410066E13 gene // 6 B3|6 // 68235 /// ENSMUST0	2410066E13Rik	BC042507	0.101721	0.36159	0.101721	0.36159	0.879725	-1.13672	KO down vs Control	-1.33378	1.03223	3.4167	0.0854475	0.20007	1
7860	10406086	NM_009354 // Tert // telomerase reverse transcriptase // 13 C1|13 43.0 cM // 21752 ///	Tert	NM_009354	0.0167867	0.146013	0.0167867	0.146013	0.879739	-1.1367	KO down vs Control	-1.2539	-1.03046	9.06642	0.0854261	0.075378	1
16437	10562211	NM_052992 // Fxyd1 // FXYD domain-containing ion transport regulator 1 // 7|7 B1 // 561	Fxyd1	NM_052992	0.00704405	0.0922946	0.00704405	0.0922946	0.879759	-1.13667	KO down vs Control	-1.23405	-1.04698	12.9164	0.0853954	0.0528911	1
8604	10417787	NM_010315 // Gng2 // guanine nucleotide binding protein (G protein), gamma 2 // 14 A3|1	Gng2	NM_010315	0.0199553	0.1598	0.0199553	0.1598	0.879806	-1.13661	KO down vs Control	-1.25854	-1.0265	8.39793	0.0853243	0.0812813	1
5089	10357705	NM_177129 // Cntn2 // contactin 2 // 1 E4|1 // 21367 /// ENSMUST00000086521 // Cntn2 //	Cntn2	NM_177129	0.0364292	0.216166	0.0364292	0.216166	0.879902	-1.13649	KO down vs Control	-1.27831	-1.0104	6.29494	0.0851785	0.10825	1
13175	10501286	NM_175183 // Atxn7l2 // ataxin 7-like 2 // 3 F2.3|3 // 72522 /// ENSMUST00000102633 //	Atxn7l2	NM_175183	0.00546224	0.0804778	0.00546224	0.0804778	0.879909	-1.13648	KO down vs Control	-1.22898	-1.05095	14.2162	0.0851694	0.0479281	1
9475	10434664	NM_027244 // Ndufa11 // NADH dehydrogenase (ubiquinone) 1 alpha subcomplex 11 // 17|17	Ndufa11	NM_027244	0.0144869	0.134553	0.0144869	0.134553	0.879978	-1.13639	KO down vs Control	-1.24947	-1.03355	9.66034	0.0850645	0.0704443	1
17190	10573348	NM_007578 // Cacna1a // calcium channel, voltage-dependent, P/Q type, alpha 1A subunit	Cacna1a	NM_007578	0.00180089	0.0456279	0.00180089	0.0456279	0.880048	-1.1363	KO down vs Control	-1.2118	-1.06551	20.9808	0.0849581	0.0323947	1
10700	10456194	NM_028017 // Napg // N-ethylmaleimide sensitive fusion protein attachment protein gamma	Napg	NM_028017	0.0191947	0.155988	0.0191947	0.155988	0.880099	-1.13624	KO down vs Control	-1.25668	-1.02734	8.54556	0.0848818	0.0794629	1
10166	10446777	NM_020578 // Ehd3 // EH-domain containing 3 // 17 E2|17 43.25 cM // 57440 /// ENSMUST00	Ehd3	NM_020578	0.0207242	0.163786	0.0207242	0.163786	0.88018	-1.13613	KO down vs Control	-1.25867	-1.02552	8.25575	0.0847589	0.0821332	1
5411	10362363	NM_026138 // 6330407J23Rik // RIKEN cDNA 6330407J23 gene // 10 A4|10 // 67412 /// ENSMU	6330407J23Rik	NM_026138	0.00106371	0.0342181	0.00106371	0.0342181	0.880228	-1.13607	KO down vs Control	-1.20503	-1.07105	24.9178	0.0846867	0.0271891	1
12051	10480258	NM_001165941 // Nsun6 // NOL1/NOP2/Sun domain family member 6 // 2 A2|2 // 74455 /// NM	Nsun6	NM_001165941	0.0112168	0.115749	0.0112168	0.115749	0.880272	-1.13601	KO down vs Control	-1.24263	-1.03855	10.747	0.0846207	0.062991	1
14100	10516908	NR_028512 // Snora73a // small nucleolar RNA, H/ACA box 73a // 4 D2.3|4 // 100306944	Snora73a	NR_028512	0.0528356	0.259097	0.0528356	0.259097	0.880344	-1.13592	KO down vs Control	-1.29287	1.00199	5.15592	0.0845118	0.13113	1
18995	10604751	NM_010200 // Fgf13 // fibroblast growth factor 13 // X A6|X 18.0 cM // 14168 /// ENSMUS	Fgf13	NM_010200	0.0132167	0.127672	0.0132167	0.127672	0.880428	-1.13581	KO down vs Control	-1.2461	-1.03528	10.0419	0.0843859	0.0672272	1
6338	10379176	NM_011676 // Unc119 // unc-119 homolog (C. elegans) // 11 B5|11 44.99 cM // 22248 /// E	Unc119	NM_011676	0.00419202	0.0705843	0.00419202	0.0705843	0.880563	-1.13564	KO down vs Control	-1.223	-1.05451	15.6614	0.0841816	0.0430009	1
4932	10354598	NM_001001883 // Hecw2 // HECT, C2 and WW domain containing E3 ubiquitin protein ligase	Hecw2	NM_001001883	0.0199122	0.159552	0.0199122	0.159552	0.880578	-1.13562	KO down vs Control	-1.2565	-1.02637	8.40611	0.0841604	0.0800945	1
4716	10350742	NM_011882 // Rnasel // ribonuclease L (2', 5'-oligoisoadenylate synthetase-dependent) /	Rnasel	NM_011882	0.00112146	0.0353304	0.00112146	0.0353304	0.88062	-1.13556	KO down vs Control	-1.20485	-1.07026	24.4984	0.0840969	0.027462	1
12201	10483521	NM_177244 // Fastkd1 // FAST kinase domains 1 // 2 C2|2 // 320720 /// ENSMUST0000007315	Fastkd1	NM_177244	0.0613321	0.280698	0.0613321	0.280698	0.880687	-1.13548	KO down vs Control	-1.29921	1.00768	4.73092	0.0839962	0.142038	1
5316	10360662	NR_003623 // Gm5069 // glyceraldehyde-3-phosphate dehydrogenase pseudogene // 1 H4|1 //	Gm5069	NR_003623	0.00399784	0.069119	0.00399784	0.069119	0.880859	-1.13526	KO down vs Control	-1.22159	-1.05503	15.9308	0.0837379	0.0420509	1
18623	10598164	NM_027861 // Brox // BRO1 domain and CAAX motif containing // 1|1 // 71678 /// ENSMUST0	Brox	NM_027861	0.124145	0.396161	0.124145	0.396161	0.880918	-1.13518	KO down vs Control	-1.3458	1.04436	2.9511	0.0836503	0.226764	1
14344	10521602	NM_175937 // Cpeb2 // cytoplasmic polyadenylation element binding protein 2 // 5|5 B //	Cpeb2	NM_175937	0.00712601	0.0928286	0.00712601	0.0928286	0.881069	-1.13498	KO down vs Control	-1.23127	-1.04623	12.8593	0.0834229	0.0518991	1
11999	10479311	NM_178750 // Ss18l1 // synovial sarcoma translocation gene on chromosome 18-like 1 // 2	Ss18l1	NM_178750	0.0475069	0.246854	0.0475069	0.246854	0.881113	-1.13493	KO down vs Control	-1.28578	-1.00177	5.46984	0.0833581	0.121917	1
10480	10452538	NM_001114098 // 1110012J17Rik // RIKEN cDNA 1110012J17 gene // 17 E1.1|17 // 68617 ///	1110012J17Rik	NM_001114098	0.00331844	0.0628211	0.00331844	0.0628211	0.881135	-1.1349	KO down vs Control	-1.21808	-1.0574	17.0207	0.0833247	0.039164	1
8788	10421648	NM_026232 // Slc25a30 // solute carrier family 25, member 30 // 14|14 D2 // 67554 /// E	Slc25a30	NM_026232	0.00143977	0.0405349	0.00143977	0.0405349	0.881242	-1.13476	KO down vs Control	-1.20654	-1.06725	22.5906	0.0831656	0.0294514	1
18882	10602805	NM_001081124 // Mtap7d2 // MAP7 domain containing 2 // X F4|X // 78283 /// ENSMUST00000	Mtap7d2	NM_001081124	0.0177996	0.149833	0.0177996	0.149833	0.881283	-1.13471	KO down vs Control	-1.25159	-1.02875	8.83651	0.0831036	0.0752366	1
11795	10475941	NM_178404 // Zc3h6 // zinc finger CCCH type containing 6 // 2 F1|2 // 78751 /// ENSMUST	Zc3h6	NM_178404	0.0739323	0.30938	0.0739323	0.30938	0.881311	-1.13467	KO down vs Control	-1.30751	1.01555	4.22301	0.0830627	0.157353	1
18478	10596053	NM_025835 // Pccb // propionyl Coenzyme A carboxylase, beta polypeptide // 9 E4|9 // 66	Pccb	NM_025835	0.0177296	0.149627	0.0177296	0.149627	0.881355	-1.13462	KO down vs Control	-1.2513	-1.02881	8.85186	0.0829968	0.0750096	1
16738	10565089	NM_001252525 // Cpeb1 // cytoplasmic polyadenylation element binding protein 1 // 7 D3|	Cpeb1	NM_001252525	0.0732938	0.307792	0.0732938	0.307792	0.881358	-1.13461	KO down vs Control	-1.30686	1.01516	4.24599	0.0829921	0.156368	1
14526	10525210	NM_181421 // Gm15800 // predicted gene 15800 // 5 F|5 // 269700 /// ENSMUST00000119892	Gm15800	NM_181421	0.0140152	0.131762	0.0140152	0.131762	0.881519	-1.13441	KO down vs Control	-1.24485	-1.03376	9.79694	0.0827525	0.0675742	1
14598	10526459	NM_133914 // Rasa4 // RAS p21 protein activator 4 // 5 G2|5 // 54153 /// ENSMUST0000004	Rasa4	NM_133914	0.0426301	0.232829	0.0426301	0.232829	0.881568	-1.13434	KO down vs Control	-1.27987	-1.00536	5.79925	0.0826799	0.114056	1
5960	10372342	NM_001081035 // Nav3 // neuron navigator 3 // 10 D1|10 // 260315 /// ENSMUST00000032719	Nav3	NM_001081035	0.0111062	0.11524	0.0111062	0.11524	0.881608	-1.13429	KO down vs Control	-1.2392	-1.03826	10.7906	0.0826195	0.0612531	1
11538	10471474	NM_001198790 // Ak1 // adenylate kinase 1 // 2 B|2 21.6 cM // 11636 /// ENSMUST00000113	Ak1	NM_001198790	0.194539	0.489026	0.194539	0.489026	0.881675	-1.1342	KO down vs Control	-1.3924	1.08239	2.00476	0.0825194	0.329294	1
13170	10501229	NM_010358 // Gstm1 // glutathione S-transferase, mu 1 // 3 F2.3|3 // 14862 /// ENSMUST0	Gstm1	NM_010358	0.0561512	0.26855	0.0561512	0.26855	0.881681	-1.1342	KO down vs Control	-1.29181	1.0042	4.98032	0.0825114	0.13254	1
16908	10568298	NM_024414 // Stx1b // syntaxin 1B // 7 F3|7 // 56216 /// ENSMUST00000106267 // Stx1b //	Stx1b	NM_024414	0.032661	0.205117	0.032661	0.205117	0.881751	-1.13411	KO down vs Control	-1.26917	-1.01342	6.65186	0.0824073	0.0991088	1
19126	10607085	NM_021487 // Kcne1l // potassium voltage-gated channel, Isk-related family, member 1-li	Kcne1l	NM_021487	0.258012	0.563898	0.258012	0.563898	0.881807	-1.13403	KO down vs Control	-1.43903	1.11897	1.48293	0.0823237	0.444113	1
6476	10381619	NM_001110778 // Adam11 // a disintegrin and metallopeptidase domain 11 // 11 E1|11 60.0	Adam11	NM_001110778	0.0252896	0.181525	0.0252896	0.181525	0.881979	-1.13381	KO down vs Control	-1.26002	-1.02025	7.52992	0.0820686	0.087192	1
14428	10523060	NR_045618 // Gm9958 // predicted gene 9958 // 5|5 // 791294	Gm9958	NR_045618	0.113833	0.381482	0.113833	0.381482	0.882022	-1.13376	KO down vs Control	-1.33461	1.03828	3.15026	0.0820054	0.20825	1
13131	10500469	NM_001039376 // Pde4dip // phosphodiesterase 4D interacting protein (myomegalin) // 3 F	Pde4dip	NM_001039376	0.00111662	0.0353159	0.00111662	0.0353159	0.882026	-1.13375	KO down vs Control	-1.20199	-1.06939	24.5325	0.0819986	0.0267396	1
12306	10485828	NM_133648 // Slc12a6 // solute carrier family 12, member 6 // 2 E3|2 // 107723 /// NM_1	Slc12a6	NM_133648	0.00965948	0.106888	0.00965948	0.106888	0.882088	-1.13367	KO down vs Control	-1.23503	-1.04064	11.416	0.0819079	0.0573988	1
16015	10553450	NM_001037906 // Nell1 // NEL-like 1 (chicken) // 7 B4|7 // 338352 /// ENSMUST0000008187	Nell1	NM_001037906	0.00142172	0.040227	0.00142172	0.040227	0.882139	-1.13361	KO down vs Control	-1.20457	-1.06683	22.6841	0.0818326	0.0288599	1
10261	10448247	NM_009555 // Zfp40 // zinc finger protein 40 // 17 A3.3|17 10.05 cM // 22700 /// ENSMUS	Zfp40	NM_009555	0.0874194	0.336735	0.0874194	0.336735	0.882144	-1.1336	KO down vs Control	-1.31513	1.0234	3.79014	0.0818239	0.172709	1
11741	10474814	NM_170593 // Disp2 // dispatched homolog 2 (Drosophila) // 2 E5|2 // 214240 /// ENSMUST	Disp2	NM_170593	0.0989403	0.357037	0.0989403	0.357037	0.882243	-1.13347	KO down vs Control	-1.32323	1.02994	3.48376	0.0816782	0.187563	1
19116	10606902	NM_207267 // Tmsb15l // thymosin beta 15b like // X F1|X // 399591 /// ENSMUST000001274	Tmsb15l	NM_207267	0.0718392	0.304507	0.0718392	0.304507	0.882264	-1.13345	KO down vs Control	-1.30288	1.01415	4.29933	0.0816474	0.151926	1
14220	10519270	ENSMUST00000105574 // Agrn // agrin // 4 E2|4 80.0 cM // 11603 /// NM_021604 // Agrn //	Agrn	ENSMUST00000105574	0.0157727	0.140693	0.0157727	0.140693	0.88234	-1.13335	KO down vs Control	-1.24577	-1.03107	9.31478	0.0815345	0.0700259	1
7910	10406782	NM_001100458 // Fam169a // family with sequence similarity 169, member A // 13 D1|13 //	Fam169a	NM_001100458	0.0765185	0.314218	0.0765185	0.314218	0.882345	-1.13334	KO down vs Control	-1.30626	1.01696	4.13247	0.081528	0.157829	1
11865	10476969	NM_153781 // Pygb // brain glycogen phosphorylase // 2 G3|2 84.0 cM // 110078 /// ENSMU	Pygb	NM_153781	0.00704994	0.0922946	0.00704994	0.0922946	0.882391	-1.13328	KO down vs Control	-1.22803	-1.04585	12.9123	0.0814596	0.0504696	1
16420	10561927	NM_007467 // Aplp1 // amyloid beta (A4) precursor-like protein 1 // 7 B1|7 8.0 cM // 11	Aplp1	NM_007467	0.00917307	0.104133	0.00917307	0.104133	0.882444	-1.13322	KO down vs Control	-1.23311	-1.04141	11.6532	0.0813822	0.0558692	1
9572	10436426	NM_178751 // Orai2 // ORAI calcium release-activated calcium modulator 2 // 5 G2|5 // 2	Orai2	NM_178751	0.00341244	0.0634451	0.00341244	0.0634451	0.882636	-1.13297	KO down vs Control	-1.21527	-1.05624	16.8539	0.0810992	0.0384951	1
17864	10584883	NM_022004 // Fxyd6 // FXYD domain-containing ion transport regulator 6 // 9 A5.2|9 // 5	Fxyd6	NM_022004	0.00335786	0.0632942	0.00335786	0.0632942	0.882658	-1.13294	KO down vs Control	-1.21498	-1.05644	16.95	0.0810655	0.0382609	1
13447	10505120	ENSMUST00000150412 // Akap2 // A kinase (PRKA) anchor protein 2 // 4 B3|4 // 11641 ///	Akap2	ENSMUST00000150412	0.0193342	0.156928	0.0193342	0.156928	0.882749	-1.13283	KO down vs Control	-1.25014	-1.02652	8.51792	0.080933	0.076012	1
4899	10354031	NM_207228 // Tsga10 // testis specific 10 // 1 B|1 // 211484 /// ENSMUST00000041815 //	Tsga10	NM_207228	0.010432	0.111196	0.010432	0.111196	0.8829	-1.13263	KO down vs Control	-1.23475	-1.03896	11.0684	0.0807099	0.0583351	1
12406	10488266	NM_172859 // 6330439K17Rik // RIKEN cDNA 6330439K17 gene // 2 G1|2 // 241688 /// ENSMUS	6330439K17Rik	NM_172859	0.136799	0.414524	0.136799	0.414524	0.882961	-1.13255	KO down vs Control	-1.34723	1.05033	2.73454	0.0806208	0.23586	1
17366	10576795	AF373408 // Cd209a // CD209a antigen // 8 A1.1|8 // 170786	Cd209a	AF373408	0.033181	0.207	0.033181	0.207	0.882991	-1.13251	KO down vs Control	-1.26635	-1.01282	6.59957	0.0805768	0.0976752	1
10047	10444665	NM_001190449 // Ddah2 // dimethylarginine dimethylaminohydrolase 2 // 17 B1|17 // 51793	Ddah2	NM_001190449	0.339641	0.639109	0.339641	0.639109	0.883017	-1.13248	KO down vs Control	-1.50223	1.17132	1.03102	0.0805383	0.624921	1
17647	10581479	NM_021491 // Smpd3 // sphingomyelin phosphodiesterase 3, neutral // 8|8 D2 // 58994 ///	Smpd3	NM_021491	0.000937745	0.032124	0.000937745	0.032124	0.883086	-1.13239	KO down vs Control	-1.19797	-1.07041	25.9402	0.0804377	0.0248071	1
18919	10603492	NM_016913 // Porcn // porcupine homolog (Drosophila) // X A1.1|X 2.15 cM // 53627 /// N	Porcn	NM_016913	0.00661396	0.0895266	0.00661396	0.0895266	0.883129	-1.13234	KO down vs Control	-1.22517	-1.04654	13.2306	0.0803751	0.0485997	1
18079	10588642	NM_018879 // Nprl2 // nitrogen permease regulator-like 2 // 9 F1|9 // 56032 /// ENSMUST	Nprl2	NM_018879	0.0269987	0.186414	0.0269987	0.186414	0.883197	-1.13225	KO down vs Control	-1.25888	-1.01836	7.29972	0.0802753	0.0879762	1
10516	10453233	NM_011406 // Slc8a1 // solute carrier family 8 (sodium/calcium exchanger), member 1 //	Slc8a1	NM_011406	0.00481998	0.0760172	0.00481998	0.0760172	0.883204	-1.13224	KO down vs Control	-1.21948	-1.05124	14.8871	0.0802647	0.0431325	1
15209	10538356	NM_001163640 // Chn2 // chimerin (chimaerin) 2 // 6 B3|6 // 69993 /// ENSMUST0000004685	Chn2	NM_001163640	0.00105873	0.0341877	0.00105873	0.0341877	0.88324	-1.13219	KO down vs Control	-1.19898	-1.06913	24.9552	0.0802119	0.0257138	1
11193	10464932	NR_045528 // Klc2 // kinesin light chain 2 // 19 A|19 9.0 cM // 16594 /// ENSMUST000001	Klc2	NR_045528	0.0711336	0.302696	0.0711336	0.302696	0.883268	-1.13216	KO down vs Control	-1.2992	1.01359	4.32571	0.0801716	0.14827	1
9796	10440258	ENSMUST00000064405 // Epha3 // Eph receptor A3 // 16 C1.3|16 // 13837 /// NM_010140 //	Epha3	ENSMUST00000064405	0.205013	0.502463	0.205013	0.502463	0.88332	-1.13209	KO down vs Control	-1.39296	1.08687	1.90356	0.0800953	0.336613	1
9485	10434758	NM_145933 // St6gal1 // beta galactoside alpha 2,6 sialyltransferase 1 // 16 B1|16 15.5	St6gal1	NM_145933	0.00467029	0.0749207	0.00467029	0.0749207	0.883395	-1.132	KO down vs Control	-1.21854	-1.0516	15.0597	0.079986	0.0424901	1
6354	10379482	NM_009871 // Cdk5r1 // cyclin-dependent kinase 5, regulatory subunit 1 (p35) // 11 B5|1	Cdk5r1	NM_009871	0.00999195	0.109514	0.00999195	0.109514	0.883453	-1.13192	KO down vs Control	-1.23253	-1.03953	11.2623	0.0799007	0.0567564	1
18327	10593449	NM_001033534 // Layn // layilin // 9 A5.3|9 // 244864 /// ENSMUST00000098782 // Layn //	Layn	NM_001033534	0.202376	0.499187	0.202376	0.499187	0.883577	-1.13176	KO down vs Control	-1.39002	1.0852	1.92836	0.0797197	0.330725	1
5675	10366825	NM_001033263 // Agap2 // ArfGAP with GTPase domain, ankyrin repeat and PH domain 2 // 1	Agap2	NM_001033263	0.0480312	0.248309	0.0480312	0.248309	0.883644	-1.13168	KO down vs Control	-1.27895	-1.00137	5.437	0.0796231	0.117157	1
9085	10427015	NM_007395 // Acvr1b // activin A receptor, type 1B // 15 F2|15 60.4 cM // 11479 /// ENS	Acvr1b	NM_007395	0.0385558	0.221713	0.0385558	0.221713	0.883707	-1.1316	KO down vs Control	-1.26989	-1.00836	6.11359	0.0795307	0.104071	1
15225	10538715	NM_183310 // Fam190a // family with sequence similarity 190, member A // 6 B3|6 // 2320	Fam190a	NM_183310	0.00648606	0.088682	0.00648606	0.088682	0.883725	-1.13157	KO down vs Control	-1.22346	-1.04659	13.329	0.0795052	0.0477188	1
18266	10592140	NM_013932 // Ddx25 // DEAD (Asp-Glu-Ala-Asp) box polypeptide 25 // 9|9 A3-A5 // 30959 /	Ddx25	NM_013932	0.00243518	0.0540298	0.00243518	0.0540298	0.883762	-1.13153	KO down vs Control	-1.20807	-1.05983	18.9493	0.0794501	0.0335422	1
4490	10345580	NM_030266 // Inpp4a // inositol polyphosphate-4-phosphatase, type I // 1 B|1 19.0 cM //	Inpp4a	NM_030266	0.0174333	0.148845	0.0174333	0.148845	0.883915	-1.13133	KO down vs Control	-1.24443	-1.02851	8.9177	0.0792277	0.0710746	1
13428	10504905	NM_178756 // E130309F12Rik // RIKEN cDNA E130309F12 gene // 4 B1|4 // 272031 /// ENSMUS	E130309F12Rik	NM_178756	0.00112802	0.0354209	0.00112802	0.0354209	0.883934	-1.13131	KO down vs Control	-1.1983	-1.06806	24.4525	0.0792011	0.0259118	1
10051	10444756	NM_023179 // Atp6v1g2 // ATPase, H+ transporting, lysosomal V1 subunit G2 // 17|17 B2 /	Atp6v1g2	NM_023179	0.0494565	0.252405	0.0494565	0.252405	0.883941	-1.1313	KO down vs Control	-1.27936	-1.00037	5.34999	0.0791907	0.118416	1
10567	10453939	ENSMUST00000092070 // Lama3 // laminin, alpha 3 // 18 A|18 3.0 cM // 16774	Lama3	ENSMUST00000092070	0.0517817	0.255836	0.0517817	0.255836	0.883937	-1.1313	KO down vs Control	-1.2814	1.00121	5.21471	0.0791967	0.121497	1
17915	10585825	NR_028146 // Stoml1 // stomatin-like 1 // 9 B|9 // 69106 /// NM_026942 // Stoml1 // sto	Stoml1	NR_028146	0.00703207	0.0922442	0.00703207	0.0922442	0.883999	-1.13122	KO down vs Control	-1.22432	-1.0452	12.9248	0.0791062	0.0489639	1
12837	10495270	NM_146137 // Amigo1 // adhesion molecule with Ig like domain 1 // 3 F2.3|3 // 229715 //	Amigo1	NM_146137	0.0377043	0.219421	0.0377043	0.219421	0.884018	-1.1312	KO down vs Control	-1.26819	-1.00901	6.18464	0.0790786	0.10229	1
4963	10355227	NM_001122738 // Kansl1l // KAT8 regulatory NSL complex subunit 1-like // 1 C3|1 // 6869	Kansl1l	NM_001122738	0.000473319	0.0225632	0.000473319	0.0225632	0.884018	-1.1312	KO down vs Control	-1.18942	-1.07583	32.0883	0.0790791	0.0197154	1
16184	10557033	NM_007908 // Eef2k // eukaryotic elongation factor-2 kinase // 7|7 F3 // 13631 /// NM_0	Eef2k	NM_007908	0.0102286	0.11031	0.0102286	0.11031	0.884036	-1.13118	KO down vs Control	-1.23165	-1.0389	11.1567	0.079053	0.0566855	1
7391	10398412	NR_029651 // Mir300 // microRNA 300 // 12|12 // 723833	Mir300	NR_029651	0.423055	0.704293	0.423055	0.704293	0.88405	-1.13116	KO down vs Control	-1.58386	1.23786	0.712761	0.0790327	0.88706	1
13982	10515095	NM_010488 // Elavl4 // ELAV (embryonic lethal, abnormal vision, Drosophila)-like 4 (Hu	Elavl4	NM_010488	6.27981e-06	0.00201521	6.27981e-06	0.00201521	0.884072	-1.13113	KO down vs Control	-1.16243	-1.10068	108.384	0.0790006	0.00583115	1
17117	10572024	NM_023689 // Spock3 // sparc/osteonectin, cwcv and kazal-like domains proteoglycan 3 //	Spock3	NM_023689	0.104708	0.367461	0.104708	0.367461	0.884167	-1.13101	KO down vs Control	-1.32085	1.03258	3.34729	0.078863	0.188482	1
16749	10565315	NM_010176 // Fah // fumarylacetoacetate hydrolase // 7 D3|7 42.6 cM // 14085 /// ENSMUS	Fah	NM_010176	0.485048	0.744704	0.485048	0.744704	0.884186	-1.13098	KO down vs Control	-1.66669	1.30299	0.535849	0.0788353	1.17698	1
8558	10417264	NR_033388 // Gm3002 // alpha-takusan pseudogene // 14 A1|14 // 100040852 /// NM_0010247	Gm3002	NR_033388	0.434582	0.713208	0.434582	0.713208	0.8842	-1.13097	KO down vs Control	-1.59694	1.24851	0.676627	0.0788142	0.931847	1
5203	10358713	NM_197990 // 1700025G04Rik // RIKEN cDNA 1700025G04 gene // 1 G2|1 // 69399 /// ENSMUST	1700025G04Rik	NM_197990	0.0370821	0.21849	0.0370821	0.21849	0.884301	-1.13084	KO down vs Control	-1.26679	-1.00948	6.23786	0.078669	0.100892	1
18345	10593799	NM_001081341 // Scaper // S phase cyclin A-associated protein in the ER // 9 B|9 // 244	Scaper	NM_001081341	0.0207047	0.163786	0.0207047	0.163786	0.88436	-1.13076	KO down vs Control	-1.24794	-1.02458	8.25928	0.0785825	0.0761156	1
9102	10427293	NM_010465 // Hoxc6 // homeobox C6 // 15 E2|15 57.4 cM // 15425 /// ENSMUST00000001711 /	Hoxc6	NM_010465	0.0631144	0.284285	0.0631144	0.284285	0.884389	-1.13072	KO down vs Control	-1.28946	1.00854	4.6513	0.0785413	0.135087	1
15844	10550039	NM_153802 // Zfp128 // zinc finger protein 128 // 7 A1|7 // 243833 /// ENSMUST000001445	Zfp128	NM_153802	0.0251432	0.181066	0.0251432	0.181066	0.884405	-1.1307	KO down vs Control	-1.25349	-1.01995	7.55056	0.078518	0.0831917	1
7186	10395064	NM_201357 // Tssc1 // tumor suppressing subtransferable candidate 1 // 12 A2|12 10.0 cM	Tssc1	NM_201357	0.0771691	0.315413	0.0771691	0.315413	0.884632	-1.13041	KO down vs Control	-1.29954	1.01699	4.11031	0.0781905	0.152184	1
11960	10478907	NM_021409 // Pard6b // par-6 (partitioning defective 6) homolog beta (C. elegans) // 2	Pard6b	NM_021409	0.00187277	0.0463589	0.00187277	0.0463589	0.884783	-1.13022	KO down vs Control	-1.20255	-1.06224	20.7084	0.0779733	0.0301224	1
17345	10576391	NM_009003 // Rab4a // RAB4A, member RAS oncogene family // 8 E2|8 67.5 cM // 19341 ///	Rab4a	NM_009003	0.00836443	0.0999554	0.00836443	0.0999554	0.884784	-1.13022	KO down vs Control	-1.22582	-1.04207	12.085	0.0779713	0.0516155	1
7319	10397416	ENSMUST00000077560 // 1700019E19Rik // RIKEN cDNA 1700019E19 gene // 12 D2|12 // 76411	1700019E19Rik	ENSMUST00000077560	0.000906048	0.0314962	0.000906048	0.0314962	0.884811	-1.13018	KO down vs Control	-1.19421	-1.06959	26.2249	0.0779318	0.0237734	1
5762	10368598	NM_175448 // Clvs2 // clavesin 2 // 10 A4|10 // 215890 /// ENSMUST00000019920 // Clvs2	Clvs2	NM_175448	0.0674288	0.294006	0.0674288	0.294006	0.884822	-1.13017	KO down vs Control	-1.29154	1.01116	4.46994	0.0779168	0.13945	1
11331	10467842	NM_010324 // Got1 // glutamate oxaloacetate transaminase 1, soluble // 19 C3|19 37.0 cM	Got1	NM_010324	0.0283118	0.190731	0.0283118	0.190731	0.884893	-1.13008	KO down vs Control	-1.25591	-1.01686	7.13504	0.0778141	0.0872473	1
8753	10420811	NM_026322 // Msra // methionine sulfoxide reductase A // 14 D1|14 25.5 cM // 110265 ///	Msra	NM_026322	0.0209721	0.164832	0.0209721	0.164832	0.884956	-1.13	KO down vs Control	-1.24679	-1.02415	8.21133	0.0777244	0.075724	1
16217	10557528	NM_172747 // Kctd13 // potassium channel tetramerisation domain containing 13 // 7 F3|7	Kctd13	NM_172747	0.0565397	0.269324	0.0565397	0.269324	0.884978	-1.12997	KO down vs Control	-1.28237	1.00433	4.96061	0.0776927	0.125295	1
12295	10485633	AK137372 // Gm10796 // predicted gene 10796 // --- // 100038694	Gm10796	AK137372	0.0848846	0.330899	0.0848846	0.330899	0.885018	-1.12992	KO down vs Control	-1.30399	1.02136	3.86463	0.0776347	0.160708	1
13252	10502778	NM_001081298 // Lphn2 // latrophilin 2 // 3 H3|3 // 99633 /// ENSMUST00000106128 // Lph	Lphn2	NM_001081298	0.0447185	0.23888	0.0447185	0.23888	0.885031	-1.1299	KO down vs Control	-1.272	-1.00368	5.65259	0.0776159	0.109848	1
5364	10361509	ENSMUST00000056571 // Syne1 // synaptic nuclear envelope 1 // 10 A1|10 // 64009 /// ENS	Syne1	ENSMUST00000056571	0.0521641	0.257243	0.0521641	0.257243	0.885101	-1.12982	KO down vs Control	-1.27834	1.00145	5.1932	0.0775163	0.119412	1
9738	10439138	NM_177357 // Kalrn // kalirin, RhoGEF kinase // 16 B3|16 // 545156	Kalrn	NM_177357	0.0187677	0.153651	0.0187677	0.153651	0.885123	-1.12979	KO down vs Control	-1.24335	-1.0266	8.6317	0.0774848	0.0718142	1
12133	10481804	NM_175211 // Ralgps1 // Ral GEF with PH domain and SH3 binding motif 1 // 2 B|2 // 2413	Ralgps1	NM_175211	0.0149178	0.136586	0.0149178	0.136586	0.885127	-1.12978	KO down vs Control	-1.23754	-1.03141	9.54036	0.077478	0.0649686	1
8829	10422185	NM_026047 // Rnf219 // ring finger protein 219 // 14|14 E2.2 // 72486 /// ENSMUST000000	Rnf219	NM_026047	0.00134896	0.0390932	0.00134896	0.0390932	0.885156	-1.12974	KO down vs Control	-1.19788	-1.06549	23.0765	0.077437	0.0268453	1
18063	10588357	NM_175324 // Acad11 // acyl-Coenzyme A dehydrogenase family, member 11 // 9 F1|9 // 102	Acad11	NM_175324	0.0436081	0.235821	0.0436081	0.235821	0.885174	-1.12972	KO down vs Control	-1.27058	-1.00448	5.72946	0.0774112	0.108089	1
7630	10401987	NM_029911 // Kcnk10 // potassium channel, subfamily K, member 10 // 12 E|12 // 72258 //	Kcnk10	NM_029911	0.0257164	0.182928	0.0257164	0.182928	0.885213	-1.12967	KO down vs Control	-1.25207	-1.01924	7.47064	0.0773554	0.0828368	1
5090	10357736	NM_182716 // Nfasc // neurofascin // 1 E4|1 70.0 cM // 269116 /// ENSMUST00000094569 //	Nfasc	NM_182716	0.021382	0.166168	0.021382	0.166168	0.88522	-1.12966	KO down vs Control	-1.24666	-1.02365	8.1393	0.0773445	0.0760208	1
17863	10584855	NM_001014761 // Scn2b // sodium channel, voltage-gated, type II, beta // 9 A5.2|9 26.0	Scn2b	NM_001014761	0.0223397	0.169996	0.0223397	0.169996	0.885394	-1.12944	KO down vs Control	-1.24745	-1.02259	7.97761	0.0770954	0.0773118	1
6685	10385511	ENSMUST00000104958 // Psme2 // proteasome (prosome, macropain) 28 subunit, beta // 14 C	Psme2	ENSMUST00000104958	0.0542482	0.262889	0.0542482	0.262889	0.885407	-1.12942	KO down vs Control	-1.2792	1.00283	5.07943	0.0770766	0.121394	1
8905	10423855	NM_001256382 // Rims2 // regulating synaptic membrane exocytosis 2 // 15 C|15 16.0 cM /	Rims2	NM_001256382	0.0826431	0.327159	0.0826431	0.327159	0.885525	-1.12927	KO down vs Control	-1.30075	1.01999	3.93294	0.0769092	0.156441	1
18915	10603453	NR_029428 // Wdr13 // WD repeat domain 13 // X A1.1|X 2.05 cM // 73447 /// NM_026137 //	Wdr13	NR_029428	0.0145987	0.135074	0.0145987	0.135074	0.88564	-1.12913	KO down vs Control	-1.23577	-1.03169	9.62878	0.0767445	0.0637626	1
13299	10503202	NM_001081417 // Chd7 // chromodomain helicase DNA binding protein 7 // 4 A1|4 1.0 cM //	Chd7	NM_001081417	0.377504	0.670436	0.377504	0.670436	0.885659	-1.1291	KO down vs Control	-1.52368	1.19516	0.872855	0.0767178	0.703143	1
11612	10472598	NM_177784 // Klhl23 // kelch-like 23 (Drosophila) // 2 C2|2 // 277396 /// ENSMUST000000	Klhl23	NM_177784	0.0567499	0.269844	0.0567499	0.269844	0.88572	-1.12902	KO down vs Control	-1.28035	1.00444	4.95002	0.0766298	0.123846	1
10058	10444895	NM_008027 // Flot1 // flotillin 1 // 17 B1|17 // 14251 /// ENSMUST00000001569 // Flot1	Flot1	NM_008027	0.154977	0.438098	0.154977	0.438098	0.885749	-1.12899	KO down vs Control	-1.34916	1.05848	2.46597	0.076589	0.248467	1
16063	10554269	NM_018811 // Abhd2 // abhydrolase domain containing 2 // 7|7 D2 // 54608 /// ENSMUST000	Abhd2	NM_018811	0.000568492	0.0246873	0.000568492	0.0246873	0.885796	-1.12893	KO down vs Control	-1.18773	-1.07304	30.3359	0.0765221	0.02018	1
5075	10357371	ENSMUST00000027585 // Tmem163 // transmembrane protein 163 // 1 E3|1 // 72160 /// NM_02	Tmem163	ENSMUST00000027585	0.0194582	0.157739	0.0194582	0.157739	0.886066	-1.12858	KO down vs Control	-1.24194	-1.02557	8.49359	0.0761373	0.0717127	1
5959	10372324	NM_001252341 // Syt1 // synaptotagmin I // 10 D1|10 58.0 cM // 20979 /// NM_009306 // S	Syt1	NM_001252341	0.0711601	0.302696	0.0711601	0.302696	0.886074	-1.12857	KO down vs Control	-1.29056	1.01326	4.32471	0.076127	0.140822	1
11590	10472370	NM_001099298 // Scn2a1 // sodium channel, voltage-gated, type II, alpha 1 // 2 C1.3|2 3	Scn2a1	NM_001099298	0.133275	0.408933	0.133275	0.408933	0.886119	-1.12852	KO down vs Control	-1.33343	1.04702	2.7921	0.0760621	0.217935	1
10084	10445338	NM_032003 // Enpp5 // ectonucleotide pyrophosphatase/phosphodiesterase 5 // 17 C|17 23.	Enpp5	NM_032003	0.0407262	0.228112	0.0407262	0.228112	0.886285	-1.12831	KO down vs Control	-1.26481	-1.00653	5.94116	0.0758273	0.102104	1
12643	10491885	NM_001098171 // Pcdh10 // protocadherin 10 // 3|3 C // 18526 /// NM_011043 // Pcdh10 //	Pcdh10	NM_001098171	0.00864244	0.101322	0.00864244	0.101322	0.886279	-1.12831	KO down vs Control	-1.22302	-1.04094	11.9308	0.0758361	0.0508505	1
17034	10570483	ENSMUST00000084207 // Arhgef10 // Rho guanine nucleotide exchange factor (GEF) 10 // 8	Arhgef10	ENSMUST00000084207	0.160945	0.447652	0.160945	0.447652	0.886489	-1.12805	KO down vs Control	-1.3503	1.06115	2.3868	0.0755381	0.253187	1
13126	10500378	NM_001162925 // Nudt17 // nudix (nucleoside diphosphate linked moiety X)-type motif 17	Nudt17	NM_001162925	0.00212858	0.0504607	0.00212858	0.0504607	0.886608	-1.12789	KO down vs Control	-1.20041	-1.05976	19.8362	0.0753697	0.0303969	1
6169	10375713	NM_145926 // Mgat4b // mannoside acetylglucosaminyltransferase 4, isoenzyme B // 11 B1.	Mgat4b	NM_145926	0.0926793	0.346415	0.0926793	0.346415	0.886662	-1.12783	KO down vs Control	-1.30422	1.02533	3.64414	0.0752942	0.165294	1
10706	10456289	AK153754 // AA667203 // expressed sequence AA667203 // 18 E1|18 37.57 cM // 100503467 /	AA667203	AK153754	0.0246895	0.179558	0.0246895	0.179558	0.886745	-1.12772	KO down vs Control	-1.24687	-1.01995	7.61547	0.0751771	0.078973	1
15089	10535577	NM_177735 // Tmem130 // transmembrane protein 130 // 5 G2|5 // 243339 /// ENSMUST000000	Tmem130	NM_177735	0.231089	0.533505	0.231089	0.533505	0.886748	-1.12772	KO down vs Control	-1.39661	1.09818	1.6798	0.075172	0.358004	1
6533	10382838	NR_027821 // 1810032O08Rik // RIKEN cDNA 1810032O08 gene // 11 E2|11 // 66293 /// NR_02	1810032O08Rik	NR_027821	0.229217	0.531888	0.229217	0.531888	0.886872	-1.12756	KO down vs Control	-1.39476	1.09703	1.69468	0.0749978	0.354038	1
11607	10472501	ENSMUST00000028426 // Lass6 // LAG1 homolog, ceramide synthase 6 // 2 C2|2 // 241447 //	Lass6	ENSMUST00000028426	0.0267233	0.185638	0.0267233	0.185638	0.886879	-1.12755	KO down vs Control	-1.24889	-1.018	7.33555	0.0749872	0.0817795	1
15518	10544406	NM_029528 // Fam131b // family with sequence similarity 131, member B // 6 B2|6 // 7615	Fam131b	NM_029528	0.00417142	0.0705443	0.00417142	0.0705443	0.886986	-1.12741	KO down vs Control	-1.20894	-1.05138	15.6892	0.0748363	0.0381594	1
15125	10536369	NM_052993 // C1galt1 // core 1 synthase, glycoprotein-N-acetylgalactosamine 3-beta-gala	C1galt1	NM_052993	0.00940105	0.105899	0.00940105	0.105899	0.887001	-1.12739	KO down vs Control	-1.223	-1.03926	11.5401	0.0748152	0.0518644	1
11588	10472366	NM_001099298 // Scn2a1 // sodium channel, voltage-gated, type II, alpha 1 // 2 C1.3|2 3	Scn2a1	NM_001099298	0.0833938	0.328761	0.0833938	0.328761	0.887008	-1.12739	KO down vs Control	-1.29658	1.02013	3.9098	0.0748056	0.153063	1
6152	10375360	ENSMUST00000081265 // Ebf1 // early B cell factor 1 // 11 B1.1|11 20.0 cM // 13591 ///	Ebf1	ENSMUST00000081265	6.32055e-05	0.00734057	6.32055e-05	0.00734057	0.887024	-1.12737	KO down vs Control	-1.16914	-1.08708	57.72	0.0747834	0.010365	1
9436	10433953	ENSMUST00000035682 // Ypel1 // yippee-like 1 (Drosophila) // 16 A3|16 // 106369 /// NM_	Ypel1	ENSMUST00000035682	0.0259436	0.183766	0.0259436	0.183766	0.88708	-1.12729	KO down vs Control	-1.24748	-1.01869	7.43958	0.0747048	0.0803323	1
13408	10504499	NM_138590 // Zcchc7 // zinc finger, CCHC domain containing 7 // 4 B1|4 21.5 cM // 31988	Zcchc7	NM_138590	0.00851397	0.101008	0.00851397	0.101008	0.887087	-1.12729	KO down vs Control	-1.22087	-1.04087	12.0013	0.0746953	0.0497916	1
12580	10491058	NR_004439 // Rprl2 // ribonuclease P RNA-like 2 // 3|3 // 19784	Rprl2	NR_004439	0.0957611	0.351228	0.0957611	0.351228	0.8871	-1.12727	KO down vs Control	-1.30492	1.0269	3.56349	0.0746767	0.167648	1
10215	10447517	NR_003519 // Pisd-ps2 // phosphatidylserine decarboxylase, pseudogene 2 // 17 A1|17 //	Pisd-ps2	NR_003519	0.0560683	0.268544	0.0560683	0.268544	0.887108	-1.12726	KO down vs Control	-1.27573	1.00395	4.98454	0.0746658	0.119836	1
19128	10607113	NM_134257 // Rgs3 // regulator of G-protein signaling 3 // 4 B3|4 35.0 cM // 50780 ///	Rgs3	NM_134257	0.043694	0.236065	0.043694	0.236065	0.887136	-1.12722	KO down vs Control	-1.26515	-1.00433	5.72343	0.0746256	0.104309	1
17825	10584200	NM_028040 // Rpusd4 // RNA pseudouridylate synthase domain containing 4 // 9|9 A5.3 //	Rpusd4	NM_028040	0.166599	0.455333	0.166599	0.455333	0.887178	-1.12717	KO down vs Control	-1.35138	1.06365	2.31533	0.0745667	0.257645	1
13615	10508436	NM_023485 // Sync // syncoilin // 4 D2.2|4 60.0 cM // 68828 /// ENSMUST00000102599 // S	Sync	NM_023485	0.190254	0.485088	0.190254	0.485088	0.887195	-1.12715	KO down vs Control	-1.36689	1.0759	2.04834	0.0745432	0.291137	1
15349	10541049	ENSMUST00000101032 // March8 // membrane-associated ring finger (C3HC4) 8 // 6|6 // 717	2008-03-01	ENSMUST00000101032	0.00680863	0.0906489	0.00680863	0.0906489	0.887202	-1.12714	KO down vs Control	-1.2165	-1.04434	13.0853	0.0745338	0.0455681	1
8567	10417359	NR_033388 // Gm3002 // alpha-takusan pseudogene // 14 A1|14 // 100040852 /// BC096548 /	Gm3002	NR_033388	0.431981	0.710713	0.431981	0.710713	0.887227	-1.12711	KO down vs Control	-1.57322	1.2384	0.68464	0.0744986	0.870515	1
18550	10597309	NM_016853 // Stac // src homology three (SH3) and cysteine rich domain // 9 F3|9 62.0 c	Stac	NM_016853	0.296429	0.602428	0.296429	0.602428	0.887222	-1.12711	KO down vs Control	-1.44297	1.13585	1.24761	0.0745052	0.477745	1
9306	10431266	NM_145475 // Cerk // ceramide kinase // 15 E2|15 // 223753 /// ENSMUST00000044332 // Ce	Cerk	NM_145475	0.0383711	0.221281	0.0383711	0.221281	0.887267	-1.12706	KO down vs Control	-1.25989	-1.00823	6.12883	0.0744425	0.0971702	1
11915	10478014	NM_198627 // Vstm2l // V-set and transmembrane domain containing 2-like // 2 H1|2 // 27	Vstm2l	NM_198627	0.0286089	0.191127	0.0286089	0.191127	0.887347	-1.12695	KO down vs Control	-1.24977	-1.01621	7.09911	0.0743296	0.0837622	1
4566	10347188	NM_177164 // Vwc2l // von Willebrand factor C domain-containing protein 2-like // 1 C3|	Vwc2l	NM_177164	0.0791813	0.319942	0.0791813	0.319942	0.887393	-1.1269	KO down vs Control	-1.29237	1.01769	4.04327	0.074266	0.146942	1
18631	10598359	NM_009305 // Syp // synaptophysin // X A-D|X 1.5 cM // 20977 /// ENSMUST00000069520 //	Syp	NM_009305	0.0211015	0.165455	0.0211015	0.165455	0.887429	-1.12685	KO down vs Control	-1.24069	-1.02346	8.1884	0.0742151	0.0725075	1
5105	10357954	NM_001081307 // Ppp1r12b // protein phosphatase 1, regulatory (inhibitor) subunit 12B /	Ppp1r12b	NM_001081307	0.0222015	0.169435	0.0222015	0.169435	0.887446	-1.12683	KO down vs Control	-1.24204	-1.0223	8.0004	0.0741914	0.0741877	1
17929	10585978	NM_173018 // Myo9a // myosin IXa // 9 B|9 33.0 cM // 270163 /// ENSMUST00000136740 // M	Myo9a	NM_173018	0.041556	0.230115	0.041556	0.230115	0.887483	-1.12678	KO down vs Control	-1.26225	-1.00585	5.8783	0.074139	0.100899	1
7459	10399540	NM_172574 // Pqlc3 // PQ loop repeat containing // 12 A1.1|12 // 217430 /// ENSMUST0000	Pqlc3	NM_172574	0.0617115	0.281337	0.0617115	0.281337	0.887495	-1.12677	KO down vs Control	-1.27905	1.00744	4.71373	0.0741232	0.1258	1
8679	10419416	BC023359 // 3632451O06Rik // RIKEN cDNA 3632451O06 gene // 14 C1|14 // 67419 /// ENSMUS	3632451O06Rik	BC023359	0.0614287	0.280698	0.0614287	0.280698	0.887613	-1.12662	KO down vs Control	-1.27848	1.00726	4.72653	0.0739576	0.125179	1
5920	10371396	NM_028832 // Mterfd3 // MTERF domain containing 3 // 10 C1|10 // 74238 /// ENSMUST00000	Mterfd3	NM_028832	0.0893163	0.340368	0.0893163	0.340368	0.887619	-1.12661	KO down vs Control	-1.29879	1.02328	3.73621	0.0739495	0.158341	1
8337	10413461	NM_177814 // Erc2 // ELKS/RAB6-interacting/CAST family member 2 // 14 A3|14 8.0 cM // 2	Erc2	NM_177814	0.0106759	0.112619	0.0106759	0.112619	0.887624	-1.1266	KO down vs Control	-1.22412	-1.03686	10.9654	0.0739427	0.0539464	1
19110	10606789	NM_025355 // Tceal6 // transcription elongation factor A (SII)-like 6 // X F1|X // 6610	Tceal6	NM_025355	0.176284	0.46731	0.176284	0.46731	0.887765	-1.12642	KO down vs Control	-1.35544	1.06826	2.20018	0.0737459	0.268144	1
13594	10508099	NM_172701 // Oscp1 // organic solute carrier partner 1 // 4 D2.2|4 // 230751 /// AB2869	Oscp1	NM_172701	0.007252	0.0937275	0.007252	0.0937275	0.88783	-1.12634	KO down vs Control	-1.21621	-1.04311	12.773	0.0736547	0.0461314	1
15749	10548057	NM_025358 // Ndufa9 // NADH dehydrogenase (ubiquinone) 1 alpha subcomplex, 9 // 6 F3|6	Ndufa9	NM_025358	0.121926	0.392228	0.121926	0.392228	0.88784	-1.12633	KO down vs Control	-1.3199	1.04043	2.99208	0.0736408	0.196895	1
13124	10500362	NM_027241 // Polr3gl // polymerase (RNA) III (DNA directed) polypeptide G like // 3 F2.	Polr3gl	NM_027241	0.0152783	0.138536	0.0152783	0.138536	0.888134	-1.12596	KO down vs Control	-1.23079	-1.03005	9.44332	0.0732314	0.0620387	1
18796	10601343	NM_053201 // Magee1 // melanoma antigen, family E, 1 // X|X C3 // 107528 /// ENSMUST000	Magee1	NM_053201	0.13154	0.407122	0.13154	0.407122	0.888139	-1.12595	KO down vs Control	-1.3251	1.04523	2.82119	0.0732241	0.20764	1
10960	10460423	ENSMUST00000008991 // Spnb3 // spectrin beta 3 // 19 A|19 0.0 cM // 20743 /// BC079860	Spnb3	ENSMUST00000008991	0.0629068	0.283836	0.0629068	0.283836	0.888241	-1.12582	KO down vs Control	-1.27776	1.00811	4.66042	0.0730829	0.125453	1
6021	10373367	NM_001081040 // Coq10a // coenzyme Q10 homolog A (yeast) // 10 D3|10 // 210582 /// ENSM	Coq10a	NM_001081040	0.125408	0.398069	0.125408	0.398069	0.88826	-1.1258	KO down vs Control	-1.32071	1.04205	2.92819	0.073056	0.199593	1
14527	10525236	NM_181421 // Gm15800 // predicted gene 15800 // 5 F|5 // 269700 /// ENSMUST00000119892	Gm15800	NM_181421	0.0043807	0.0722493	0.0043807	0.0722493	0.888254	-1.1258	KO down vs Control	-1.20695	-1.05011	15.4142	0.0730644	0.0379206	1
11026	10461459	NM_173068 // Syt7 // synaptotagmin VII // 19|19 B // 54525 /// ENSMUST00000169121 // Sy	Syt7	NM_173068	0.222529	0.523012	0.222529	0.523012	0.888275	-1.12578	KO down vs Control	-1.38409	1.09209	1.74924	0.0730362	0.334025	1
9762	10439651	NM_010818 // Cd200 // CD200 antigen // 16 A1|16 29.0 cM // 17470 /// ENSMUST00000163230	Cd200	NM_010818	0.0205127	0.162679	0.0205127	0.162679	0.88828	-1.12577	KO down vs Control	-1.23779	-1.02389	8.2942	0.0730284	0.0704381	1
5102	10357948	NM_001081307 // Ppp1r12b // protein phosphatase 1, regulatory (inhibitor) subunit 12B /	Ppp1r12b	NM_001081307	0.10012	0.358503	0.10012	0.358503	0.888309	-1.12573	KO down vs Control	-1.30391	1.02891	3.45501	0.0729883	0.169003	1
15545	10544774	ENSMUST00000062829 // Hoxa6 // homeobox A6 // 6 B3|6 26.3 cM // 15403 /// NM_010454 //	Hoxa6	ENSMUST00000062829	0.103268	0.36475	0.103268	0.36475	0.888319	-1.12572	KO down vs Control	-1.30598	1.03056	3.38043	0.0729746	0.172699	1
4584	10347427	NM_175031 // Stk36 // serine/threonine kinase 36 (fused homolog, Drosophila) // 1|1 C3	Stk36	NM_175031	0.0660644	0.290838	0.0660644	0.290838	0.888345	-1.12569	KO down vs Control	-1.27984	1.00999	4.52564	0.0729391	0.128935	1
17617	10580957	NM_172758 // Slc38a7 // solute carrier family 38, member 7 // 8 D1|8 // 234595 /// ENSM	Slc38a7	NM_172758	0.00150752	0.0411502	0.00150752	0.0411502	0.888365	-1.12566	KO down vs Control	-1.19272	-1.06237	22.2524	0.07291	0.026212	1
10651	10455199	NM_153793 // Rell2 // RELT-like 2 // 18 B3|18 // 225392 /// ENSMUST00000070709 // Rell2	Rell2	NM_153793	0.025204	0.181207	0.025204	0.181207	0.888397	-1.12562	KO down vs Control	-1.24322	-1.01915	7.54197	0.0728664	0.0772916	1
12538	10490467	NM_145851 // Cables2 // CDK5 and Abl enzyme substrate 2 // 2 H4|2 // 252966 /// ENSMUST	Cables2	NM_145851	0.0270324	0.186414	0.0270324	0.186414	0.888419	-1.1256	KO down vs Control	-1.24523	-1.01745	7.29537	0.0728361	0.079871	1
12292	10485582	NM_177190 // Tcp11l1 // t-complex 11 like 1 // 2 E2|2 // 320554 /// ENSMUST00000111118	Tcp11l1	NM_177190	0.101314	0.361148	0.101314	0.361148	0.888493	-1.1255	KO down vs Control	-1.3041	1.02949	3.42637	0.0727335	0.169821	1
7449	10399419	NM_023716 // Tubb2b // tubulin, beta 2B class IIB // 13|13 A4 // 73710 /// ENSMUST00000	Tubb2b	NM_023716	0.0037022	0.0657706	0.0037022	0.0657706	0.888573	-1.1254	KO down vs Control	-1.20378	-1.05213	16.3741	0.0726225	0.0354816	1
5943	10372005	NM_172538 // Vezt // vezatin, adherens junctions transmembrane protein // 10 C2|10 // 2	Vezt	NM_172538	0.0036324	0.065111	0.0036324	0.065111	0.888578	-1.12539	KO down vs Control	-1.20349	-1.05236	16.4853	0.0726163	0.0352393	1
14485	10524234	NM_198306 // Galnt9 // UDP-N-acetyl-alpha-D-galactosamine:polypeptide N-acetylgalactosa	Galnt9	NM_198306	0.00663509	0.0895892	0.00663509	0.0895892	0.888692	-1.12525	KO down vs Control	-1.21272	-1.04409	13.2145	0.0724584	0.0438659	1
18745	10600453	NM_001136067 // Ikbkg // inhibitor of kappaB kinase gamma // X A7.3|X // 16151 /// NM_0	Ikbkg	NM_001136067	0.013374	0.128816	0.013374	0.128816	0.888722	-1.12521	KO down vs Control	-1.22634	-1.03242	9.99216	0.0724159	0.0579782	1
12934	10497214	NM_001025261 // Tpd52 // tumor protein D52 // 3|3 A1-A2 // 21985 /// ENSMUST00000094381	Tpd52	NM_001025261	0.0594659	0.276171	0.0594659	0.276171	0.888849	-1.12505	KO down vs Control	-1.27331	1.00598	4.81754	0.0722407	0.119963	1
6348	10379344	AK134871 // Gm10387 // predicted gene 10387 // 11 B5|11 // 100038730 /// XR_141057 // G	Gm10387	AK134871	0.517896	0.765897	0.517896	0.765897	0.888873	-1.12502	KO down vs Control	-1.68109	1.32822	0.457438	0.0722075	1.26281	1
13253	10502780	NM_001081298 // Lphn2 // latrophilin 2 // 3 H3|3 // 99633 /// ENSMUST00000106128 // Lph	Lphn2	NM_001081298	0.00529082	0.0794649	0.00529082	0.0794649	0.888921	-1.12496	KO down vs Control	-1.20845	-1.04724	14.3852	0.0721413	0.0401198	1
9411	10433589	NM_028964 // Snx29 // sorting nexin 29 // 16|16 B1 // 74478	Snx29	NM_028964	0.0155544	0.140025	0.0155544	0.140025	0.888955	-1.12492	KO down vs Control	-1.22922	-1.02946	9.37091	0.0720956	0.0615485	1
14296	10520527	NM_023047 // Dpysl5 // dihydropyrimidinase-like 5 // 5|5 B1 // 65254 /// ENSMUST0000011	Dpysl5	NM_023047	0.0280438	0.189508	0.0280438	0.189508	0.889058	-1.12479	KO down vs Control	-1.24468	-1.01644	7.16786	0.0719534	0.0803067	1
14351	10521725	NM_025895 // Med28 // mediator of RNA polymerase II transcription, subunit 28 homolog (	Med28	NM_025895	0.368901	0.664607	0.368901	0.664607	0.889078	-1.12476	KO down vs Control	-1.49528	1.18196	0.90658	0.0719252	0.634695	1
12013	10479607	NM_023684 // Lime1 // Lck interacting transmembrane adaptor 1 // 2 H4|2 // 72699 /// EN	Lime1	NM_023684	0.00339999	0.0634451	0.00339999	0.0634451	0.889088	-1.12475	KO down vs Control	-1.20147	-1.05292	16.8757	0.0719115	0.03409	1
18339	10593713	ENSMUST00000041901 // Cib2 // calcium and integrin binding family member 2 // 9 A5.3|9	Cib2	ENSMUST00000041901	0.0195153	0.157801	0.0195153	0.157801	0.88912	-1.12471	KO down vs Control	-1.23439	-1.02477	8.48244	0.0718675	0.06778	1
17935	10585990	ENSMUST00000147364 // Myo9a // myosin IXa // 9 B|9 33.0 cM // 270163	Myo9a	ENSMUST00000147364	0.0126856	0.124463	0.0126856	0.124463	0.889154	-1.12466	KO down vs Control	-1.22415	-1.03326	10.2154	0.0718214	0.0562459	1
9973	10443027	NM_029870 // A930001N09Rik // RIKEN cDNA A930001N09 gene // 17|17 B1 // 77128 /// ENSMU	A930001N09Rik	NM_029870	0.0376831	0.219421	0.0376831	0.219421	0.889448	-1.12429	KO down vs Control	-1.25329	-1.00857	6.18644	0.0714176	0.0923538	1
5866	10370552	NM_015817 // Ppap2c // phosphatidic acid phosphatase type 2C // 10 C1|10 42.0 cM // 507	Ppap2c	NM_015817	0.0493594	0.25201	0.0493594	0.25201	0.88948	-1.12425	KO down vs Control	-1.26341	-1.00042	5.35582	0.0713731	0.10661	1
13298	10503200	NM_001081417 // Chd7 // chromodomain helicase DNA binding protein 7 // 4 A1|4 1.0 cM //	Chd7	NM_001081417	0.159846	0.445935	0.159846	0.445935	0.88952	-1.1242	KO down vs Control	-1.33817	1.05882	2.40107	0.0713188	0.237623	1
18534	10596925	NM_023247 // Ndufaf3 // NADH dehydrogenase (ubiquinone) 1 alpha subcomplex, assembly fa	Ndufaf3	NM_023247	0.0264705	0.185045	0.0264705	0.185045	0.889612	-1.12409	KO down vs Control	-1.24152	-1.01776	7.36885	0.0711924	0.0772901	1
10193	10447275	NM_028576 // 1700106N22Rik // RIKEN cDNA 1700106N22 gene // 17 E4|17 // 73582 /// ENSMU	1700106N22Rik	NM_028576	0.0101043	0.10973	0.0101043	0.10973	0.889685	-1.12399	KO down vs Control	-1.21821	-1.03706	11.2118	0.0710928	0.0507272	1
6722	10386359	NM_008193 // Guk1 // guanylate kinase 1 // 11 B1.3|11 // 14923 /// NM_001159410 // Guk1	Guk1	NM_008193	0.120327	0.389839	0.120327	0.389839	0.889726	-1.12394	KO down vs Control	-1.31236	1.03888	3.02223	0.0710373	0.18804	1
7831	10405779	NR_029530 // Mir23b // microRNA 23b // 13|13 // 387217	Mir23b	NR_029530	0.565685	0.798061	0.565685	0.798061	0.889743	-1.12392	KO down vs Control	-1.76207	1.39493	0.358914	0.0710139	1.58286	1
11122	10463462	NM_053197 // Sfxn3 // sideroflexin 3 // 19|19 D1 // 94280 /// ENSMUST00000062213 // Sfx	Sfxn3	NM_053197	0.000402136	0.0209127	0.000402136	0.0209127	0.889749	-1.12391	KO down vs Control	-1.17728	-1.07296	33.7164	0.0710053	0.0168477	1
5937	10371904	BC024574 // 1110012L19Rik // RIKEN cDNA 1110012L19 gene // X A7.1|X // 68618 /// NM_026	1110012L19Rik	BC024574	0.074552	0.310456	0.074552	0.310456	0.889817	-1.12383	KO down vs Control	-1.28157	1.01471	4.20095	0.0709134	0.135043	1
17670	10581835	NM_001170743 // Wdr59 // WD repeat domain 59 // 8 E1|8 // 319481 /// NM_176923 // Wdr59	Wdr59	NM_001170743	0.000433649	0.0218602	0.000433649	0.0218602	0.88981	-1.12383	KO down vs Control	-1.1778	-1.07235	32.9545	0.0709218	0.0172169	1
12551	10490724	NM_172676 // Samd10 // sterile alpha motif domain containing 10 // 2 H4|2 // 229011 ///	Samd10	NM_172676	0.0191472	0.155903	0.0191472	0.155903	0.889888	-1.12374	KO down vs Control	-1.23199	-1.02499	8.55502	0.0708155	0.0662212	1
13944	10514352	NM_207685 // Elavl2 // ELAV (embryonic lethal, abnormal vision, Drosophila)-like 2 (Hu	Elavl2	NM_207685	0.00560112	0.0817352	0.00560112	0.0817352	0.889938	-1.12367	KO down vs Control	-1.20714	-1.04598	14.0841	0.0707473	0.0401857	1
15126	10536376	NM_145374 // Mios // missing oocyte, meiosis regulator, homolog (Drosophila) // 6 A1|6	Mios	NM_145374	0.017041	0.147022	0.017041	0.147022	0.889993	-1.1236	KO down vs Control	-1.22886	-1.02736	9.00707	0.0706729	0.062771	1
6492	10381962	NM_207624 // Ace // angiotensin I converting enzyme (peptidyl-dipeptidase A) 1 // 11 E1	Ace	NM_207624	0.0154051	0.139112	0.0154051	0.139112	0.890016	-1.12358	KO down vs Control	-1.22643	-1.02935	9.40984	0.0706411	0.0600572	1
17987	10586844	NM_007399 // Adam10 // a disintegrin and metallopeptidase domain 10 // 9 D|9 41.0 cM //	Adam10	NM_007399	0.000198174	0.0140141	0.000198174	0.0140141	0.890031	-1.12356	KO down vs Control	-1.17134	-1.07772	41.6109	0.0706206	0.0135773	1
8425	10415132	NM_026066 // Cmtm5 // CKLF-like MARVEL transmembrane domain containing 5 // 14 C3|14 //	Cmtm5	NM_026066	0.000512539	0.0235786	0.000512539	0.0235786	0.8901	-1.12347	KO down vs Control	-1.17868	-1.07084	31.317	0.0705272	0.0180164	1
11129	10463632	NM_029186 // Tmem180 // transmembrane protein 180 // 19|19 D1 // 75146 /// ENSMUST00000	Tmem180	NM_029186	0.0578145	0.272132	0.0578145	0.272132	0.890132	-1.12343	KO down vs Control	-1.26828	1.00491	4.89714	0.0704832	0.115142	1
14862	10531203	NM_177872 // Adamts3 // a disintegrin-like and metallopeptidase (reprolysin type) with	Adamts3	NM_177872	0.356194	0.65246	0.356194	0.65246	0.890135	-1.12342	KO down vs Control	-1.47769	1.17083	0.958692	0.0704787	0.588124	1
9766	10439732	NM_001134480 // Plcxd2 // phosphatidylinositol-specific phospholipase C, X domain conta	Plcxd2	NM_001134480	0.0537336	0.261165	0.0537336	0.261165	0.890135	-1.12342	KO down vs Control	-1.26509	1.00238	5.10699	0.0704791	0.110404	1
14379	10522090	NM_153391 // Wdr19 // WD repeat domain 19 // 5 C3.1|5 // 213081 /// ENSMUST00000041892	Wdr19	NM_153391	0.0149846	0.136682	0.0149846	0.136682	0.890147	-1.12341	KO down vs Control	-1.22548	-1.02984	9.52217	0.0704625	0.0591987	1
14210	10519007	NM_026388 // Tprgl // transformation related protein 63 regulated like // 4 E2|4 // 678	Tprgl	NM_026388	0.000702354	0.027918	0.000702354	0.027918	0.890173	-1.12338	KO down vs Control	-1.18137	-1.06824	28.4111	0.0704282	0.0198312	1
8285	10412537	XR_032520 // Gm10021 // predicted gene 10021 // 14 A1|14 // 622931	Gm10021	XR_032520	0.437891	0.71456	0.437891	0.71456	0.890194	-1.12335	KO down vs Control	-1.56026	1.23642	0.666546	0.0703989	0.84494	1
19013	10605113	NM_008478 // L1cam // L1 cell adhesion molecule // X A6-B|X 29.51 cM // 16728 /// ENSMU	L1cam	NM_008478	0.0131026	0.127094	0.0131026	0.127094	0.890204	-1.12334	KO down vs Control	-1.22236	-1.03233	10.0784	0.070385	0.05587	1
17919	10585851	NM_001081192 // Hcn4 // hyperpolarization-activated, cyclic nucleotide-gated K+ 4 // 9|	Hcn4	NM_001081192	0.0791142	0.319942	0.0791142	0.319942	0.890216	-1.12332	KO down vs Control	-1.28354	1.01718	4.04547	0.0703692	0.139156	1
15034	10534570	NM_178751 // Orai2 // ORAI calcium release-activated calcium modulator 2 // 5 G2|5 // 2	Orai2	NM_178751	0.0230329	0.172872	0.0230329	0.172872	0.890601	-1.12284	KO down vs Control	-1.23506	-1.02081	7.86594	0.0698464	0.0710368	1
16980	10569393	NR_015529 // R74862 // expressed sequence R74862 // 7 F5|7 // 97423 /// BC005669 // R74	R74862	NR_015529	0.0922675	0.345858	0.0922675	0.345858	0.890642	-1.12279	KO down vs Control	-1.29111	1.02416	3.65518	0.0697911	0.15275	1
10163	10446756	NM_027166 // Ypel5 // yippee-like 5 (Drosophila) // 17|17 E2 // 383295 /// ENSMUST00000	Ypel5	NM_027166	0.0162858	0.143518	0.0162858	0.143518	0.890635	-1.12279	KO down vs Control	-1.22622	-1.02809	9.18667	0.0698012	0.0607848	1
9521	10435443	NM_175111 // Hspbap1 // Hspb associated protein 1 // 16 B3|16 // 66667 /// ENSMUST00000	Hspbap1	NM_175111	0.0374895	0.219421	0.0374895	0.219421	0.890646	-1.12278	KO down vs Control	-1.24986	-1.00862	6.20289	0.0697855	0.0900039	1
4448	10344813	NM_026493 // Cspp1 // centrosome and spindle pole associated protein 1 // 1 A2|1 // 211	Cspp1	NM_026493	0.127931	0.40178	0.127931	0.40178	0.890656	-1.12277	KO down vs Control	-1.31397	1.04233	2.88335	0.0697719	0.193586	1
11518	10471129	NM_019681 // Ncs1 // neuronal calcium sensor 1 // 2 B|2 // 14299 /// ENSMUST00000000199	Ncs1	NM_019681	0.035396	0.212554	0.035396	0.212554	0.890813	-1.12257	KO down vs Control	-1.24746	-1.01018	6.38798	0.0695602	0.0871139	1
8080	10409152	NM_026738 // 1110007C09Rik // RIKEN cDNA 1110007C09 gene // 13 A5|13 // 68480 /// ENSMU	1110007C09Rik	NM_026738	0.00748496	0.0955106	0.00748496	0.0955106	0.890881	-1.12248	KO down vs Control	-1.20992	-1.04137	12.6184	0.0694687	0.0440428	1
10864	10458767	NM_178872 // Trim36 // tripartite motif-containing 36 // 18 C|18 22.0 cM // 28105 /// E	Trim36	NM_178872	0.0882843	0.338426	0.0882843	0.338426	0.890881	-1.12248	KO down vs Control	-1.2877	1.02201	3.76536	0.0694681	0.147594	1
14854	10531185	NM_177872 // Adamts3 // a disintegrin-like and metallopeptidase (reprolysin type) with	Adamts3	NM_177872	0.309966	0.613842	0.309966	0.613842	0.891006	-1.12233	KO down vs Control	-1.43464	1.13895	1.17497	0.0692998	0.471841	1
18968	10604347	NM_053123 // Smarca1 // SWI/SNF related, matrix associated, actin dependent regulator o	Smarca1	NM_053123	0.0693424	0.298442	0.0693424	0.298442	0.89102	-1.12231	KO down vs Control	-1.27421	1.01161	4.3942	0.0692809	0.126132	1
14008	10515461	NM_025739 // Rnf220 // ring finger protein 220 // 4|4 D1 // 66743 /// ENSMUST0000003043	Rnf220	NM_025739	0.0756939	0.312558	0.0756939	0.312558	0.891092	-1.12222	KO down vs Control	-1.27847	1.01516	4.1609	0.0691835	0.133016	1
17710	10582482	ENSMUST00000122363 // 1300018I17Rik // RIKEN cDNA 1300018I17 gene // 8 E1|8 // 72325 //	1300018I17Rik	ENSMUST00000122363	0.0157319	0.140685	0.0157319	0.140685	0.89111	-1.1222	KO down vs Control	-1.22427	-1.02863	9.32521	0.0691599	0.0593315	1
14408	10522655	ENSMUST00000125922 // C530008M17Rik // RIKEN cDNA C530008M17 gene // 5 E1|5 // 320827	C530008M17Rik	ENSMUST00000125922	0.0429025	0.233448	0.0429025	0.233448	0.89117	-1.12212	KO down vs Control	-1.25325	-1.00471	5.77961	0.0690793	0.0956179	1
12687	10492640	NM_178673 // Fstl5 // follistatin-like 5 // 3 E3|3 // 213262 /// ENSMUST00000038364 //	Fstl5	NM_178673	0.0405185	0.227389	0.0405185	0.227389	0.891197	-1.12209	KO down vs Control	-1.2511	-1.00638	5.95715	0.0690424	0.0927186	1
11918	10478066	NM_175692 // Snhg11 // small nucleolar RNA host gene 11 // 2 H1|2 // 319317 /// ENSMUST	Snhg11	NM_175692	0.258929	0.565174	0.258929	0.565174	0.891226	-1.12205	KO down vs Control	-1.3961	1.1089	1.47674	0.0690031	0.373812	1
7260	10396314	NM_001142728 // Lrrc9 // leucine rich repeat containing 9 // 12 C3|12 // 78257 /// ENSM	Lrrc9	NM_001142728	0.111516	0.377426	0.111516	0.377426	0.891271	-1.12199	KO down vs Control	-1.30152	1.03388	3.19828	0.0689426	0.172449	1
10439	10451784	NM_001031811 // Kcnh8 // potassium voltage-gated channel, subfamily H (eag-related), me	Kcnh8	NM_001031811	0.0390709	0.223207	0.0390709	0.223207	0.891303	-1.12195	KO down vs Control	-1.24952	-1.00741	6.07157	0.0689004	0.0907842	1
15790	10549171	NM_029081 // 5730419I09Rik // RIKEN cDNA 5730419I09 gene // 6|6 G2 // 74741 /// ENSMUST	5730419I09Rik	NM_029081	0.000618622	0.025595	0.000618622	0.025595	0.891353	-1.12189	KO down vs Control	-1.17798	-1.06847	29.5543	0.0688332	0.0186323	1
13636	10508721	NR_034050 // Snora44 // small nucleolar RNA, H/ACA box 44 // 4|4 // 100217418	Snora44	NR_034050	0.120162	0.389839	0.120162	0.389839	0.891419	-1.12181	KO down vs Control	-1.30647	1.03816	3.02536	0.0687443	0.181782	1
9338	10431935	NM_178114 // Amigo2 // adhesion molecule with Ig like domain 2 // 15 F1|15 // 105827 //	Amigo2	NM_178114	0.0400489	0.22576	0.0400489	0.22576	0.891463	-1.12175	KO down vs Control	-1.24996	-1.0067	5.99369	0.0686849	0.0916762	1
7883	10406434	NM_001170537 // Mef2c // myocyte enhancer factor 2C // 13 C3|13 45.0 cM // 17260 /// EN	Mef2c	NM_001170537	0.00492991	0.0770343	0.00492991	0.0770343	0.891512	-1.12169	KO down vs Control	-1.20172	-1.04699	14.7645	0.0686202	0.0371811	1
13806	10511901	NM_001012450 // Ankrd6 // ankyrin repeat domain 6 // 4 A5|4 // 140577 /// ENSMUST000000	Ankrd6	NM_001012450	0.0273294	0.187375	0.0273294	0.187375	0.891591	-1.12159	KO down vs Control	-1.23735	-1.01666	7.2573	0.0685137	0.0755253	1
9452	10434248	NM_001033164 // 2510002D24Rik // RIKEN cDNA 2510002D24 gene // 16 A3|16 // 72307 /// EN	2510002D24Rik	NM_001033164	0.0345863	0.210677	0.0345863	0.210677	0.891604	-1.12157	KO down vs Control	-1.24458	-1.01072	6.46333	0.068496	0.0847811	1
6307	10378549	ENSMUST00000102514 // Rtn4rl1 // reticulon 4 receptor-like 1 // 11 B5|11 // 237847 ///	Rtn4rl1	ENSMUST00000102514	0.0894238	0.340535	0.0894238	0.340535	0.891611	-1.12156	KO down vs Control	-1.28614	1.02245	3.73319	0.0684866	0.146762	1
13391	10504206	BC057092 // N28178 // expressed sequence N28178 // 4 A5|4 // 230085 /// ENSMUST00000107	N28178	BC057092	0.26142	0.568796	0.26142	0.568796	0.891733	-1.12141	KO down vs Control	-1.39552	1.1097	1.46008	0.0683231	0.374354	1
8573	10417421	NM_001177714 // Gm2897 // predicted gene 2897 // 14 A1|14 // 100040671 /// NM_001177714	Gm2897	NM_001177714	0.479509	0.741787	0.479509	0.741787	0.891813	-1.12131	KO down vs Control	-1.60082	1.27318	0.550031	0.0682172	0.992195	1
12601	10491414	NM_001013024 // Usp13 // ubiquitin specific peptidase 13 (isopeptidase T-3) // 3 A3|3 /	Usp13	NM_001013024	0.143972	0.423809	0.143972	0.423809	0.891872	-1.12124	KO down vs Control	-1.31964	1.04969	2.6232	0.0681384	0.207802	1
5417	10362416	NM_029726 // Trdn // triadin // 10 A4|10 // 76757 /// ENSMUST00000095762 // Trdn // tri	Trdn	NM_029726	0.0535721	0.260733	0.0535721	0.260733	0.891992	-1.12109	KO down vs Control	-1.25964	1.00224	5.11572	0.0679774	0.106304	1
5469	10363161	NM_178745 // Tmem229b // transmembrane protein 229B // 12 C3|12 // 268567 /// NM_001170	Tmem229b	NM_178745	0.092638	0.346359	0.092638	0.346359	0.892066	-1.12099	KO down vs Control	-1.28681	1.02402	3.64524	0.0678786	0.148969	1
11957	10478875	NM_030743 // Rnf114 // ring finger protein 114 // 2 H3|2 // 81018 /// ENSMUST0000010921	Rnf114	NM_030743	0.0860077	0.33302	0.0860077	0.33302	0.892075	-1.12098	KO down vs Control	-1.28242	1.02055	3.83128	0.0678667	0.141711	1
4577	10347277	NM_008342 // Igfbp2 // insulin-like growth factor binding protein 2 // 1 C3|1 36.1 cM /	Igfbp2	NM_008342	0.133597	0.409632	0.133597	0.409632	0.892083	-1.12097	KO down vs Control	-1.31251	1.04451	2.78677	0.0678563	0.194796	1
17570	10580056	NM_181039 // Lphn1 // latrophilin 1 // 8 C3|8 // 330814 /// ENSMUST00000141158 // Lphn1	Lphn1	NM_181039	0.0857584	0.332961	0.0857584	0.332961	0.892099	-1.12095	KO down vs Control	-1.28218	1.02041	3.83863	0.0678346	0.141372	1
5609	10365559	NM_010512 // Igf1 // insulin-like growth factor 1 // 10 C1|10 48.0 cM // 16000 /// NM_0	Igf1	NM_010512	0.134349	0.410791	0.134349	0.410791	0.892133	-1.12091	KO down vs Control	-1.3128	1.04486	2.77434	0.0677905	0.195478	1
4588	10347521	NM_026846 // Zfand2b // zinc finger, AN1 type domain 2B // 1|1 C3 // 68818 /// ENSMUST0	Zfand2b	NM_026846	0.0149982	0.136682	0.0149982	0.136682	0.892152	-1.12088	KO down vs Control	-1.22069	-1.02924	9.51847	0.0677641	0.0569537	1
4791	10352152	NM_001161665 // Kif26b // kinesin family member 26B // 1 H4|1 97.58 cM // 269152 /// EN	Kif26b	NM_001161665	0.216661	0.515948	0.216661	0.515948	0.892172	-1.12086	KO down vs Control	-1.36378	1.08553	1.79901	0.0677379	0.301222	1
16209	10557439	NM_029339 // Ccdc101 // coiled-coil domain containing 101 // 7|7 F4 // 75565 /// ENSMUS	Ccdc101	NM_029339	0.0387377	0.22237	0.0387377	0.22237	0.892235	-1.12078	KO down vs Control	-1.2467	-1.00758	6.09867	0.067654	0.0887458	1
10931	10459912	NM_175028 // Adnp2 // ADNP homeobox 2 // 18 E3|18 // 240442 /// ENSMUST00000066743 // A	Adnp2	NM_175028	0.0650726	0.288951	0.0650726	0.288951	0.892314	-1.12068	KO down vs Control	-1.26729	1.00905	4.56707	0.0675491	0.118324	1
6569	10383556	NM_181420 // Fn3krp // fructosamine 3 kinase related protein // 11 E2|11 // 238024 ///	Fn3krp	NM_181420	0.101315	0.361148	0.101315	0.361148	0.892397	-1.12058	KO down vs Control	-1.29133	1.02838	3.42635	0.067439	0.15746	1
7018	10392374	NM_001199301 // Cacng5 // calcium channel, voltage-dependent, gamma subunit 5 // 11 E1|	Cacng5	NM_001199301	0.0284823	0.190923	0.0284823	0.190923	0.892409	-1.12056	KO down vs Control	-1.23645	-1.01554	7.11436	0.0674235	0.0758168	1
9698	10438478	NM_013790 // Abcc5 // ATP-binding cassette, sub-family C (CFTR/MRP), member 5 // 16 A3|	Abcc5	NM_013790	0.00339735	0.0634451	0.00339735	0.0634451	0.892447	-1.12052	KO down vs Control	-1.19441	-1.05119	16.8803	0.067373	0.0319297	1
16207	10557399	NM_145587 // Sbk1 // SH3-binding kinase 1 // 7|7 F1-F3 // 104175 /// ENSMUST00000056028	Sbk1	NM_145587	0.0508112	0.255107	0.0508112	0.255107	0.892478	-1.12048	KO down vs Control	-1.25611	1.00051	5.27021	0.0673313	0.102207	1
6417	10380654	NM_001079869 // Hoxb3 // homeobox B3 // 11 D|11 56.06 cM // 15410 /// NM_010458 // Hoxb	Hoxb3	NM_001079869	0.130966	0.405916	0.130966	0.405916	0.892481	-1.12047	KO down vs Control	-1.30951	1.04305	2.83094	0.0673279	0.190263	1
12448	10488926	NR_015528 // BC029722 // cDNA sequence BC029722 // 2 H1|2 // 613262	BC029722	NR_015528	0.0652424	0.289216	0.0652424	0.289216	0.892488	-1.12046	KO down vs Control	-1.2669	1.00913	4.55992	0.067318	0.118104	1
6632	10384656	NM_016888 // B3gnt2 // UDP-GlcNAc:betaGal beta-1,3-N-acetylglucosaminyltransferase 2 //	B3gnt2	NM_016888	0.0504106	0.254803	0.0504106	0.254803	0.892539	-1.1204	KO down vs Control	-1.25562	1.00026	5.29352	0.0672507	0.101635	1
16959	10569163	NM_021316 // Cend1 // cell cycle exit and neuronal differentiation 1 // 7 F5|7 // 57754	Cend1	NM_021316	0.0724577	0.305676	0.0724577	0.305676	0.892597	-1.12033	KO down vs Control	-1.27165	1.01316	4.27648	0.0671737	0.125661	1
8563	10417302	ENSMUST00000169281 // Gm10340 // predicted gene 10340 // 14 A1|14 // 100040697	Gm10340	ENSMUST00000169281	0.483222	0.743383	0.483222	0.743383	0.892758	-1.12012	KO down vs Control	-1.59881	1.27428	0.540491	0.0669607	0.99111	1
7779	10404941	NM_172262 // Kdm1b // lysine (K)-specific demethylase 1B // 13 A5|13 // 218214 /// ENSM	Kdm1b	NM_172262	0.0690785	0.298087	0.0690785	0.298087	0.892786	-1.12009	KO down vs Control	-1.26873	1.01127	4.40448	0.066923	0.121554	1
12450	10488944	NM_018888 // Uqcc // ubiquinol-cytochrome c reductase complex chaperone, CBP3 homolog (	Uqcc	NM_018888	0.0770393	0.315176	0.0770393	0.315176	0.892872	-1.11998	KO down vs Control	-1.27396	1.01562	4.11471	0.0668096	0.129894	1
5653	10366457	NM_011217 // Ptprr // protein tyrosine phosphatase, receptor type, R // 10|10 A2 // 192	Ptprr	NM_011217	1.7044e-05	0.00334698	1.7044e-05	0.00334698	0.892971	-1.11986	KO down vs Control	-1.15244	-1.0882	82.8629	0.0666792	0.00643754	1
18662	10598933	NM_145628 // Usp11 // ubiquitin specific peptidase 11 // X A1.3|X // 236733 /// ENSMUST	Usp11	NM_145628	0.154826	0.437886	0.154826	0.437886	0.893063	-1.11974	KO down vs Control	-1.32195	1.05434	2.46802	0.0665576	0.215744	1
16294	10559377	ENSMUST00000033388 // Oraov1 // oral cancer overexpressed 1 // 7 F5|7 // 72284 /// NM_0	Oraov1	ENSMUST00000033388	0.00424278	0.0708404	0.00424278	0.0708404	0.893154	-1.11963	KO down vs Control	-1.196	-1.04813	15.5935	0.066438	0.0340849	1
10180	10447038	NM_001177403 // 1110001A16Rik // RIKEN cDNA 1110001A16 gene // 17 B3|17 // 68554 /// NM	1110001A16Rik	NM_001177403	0.21615	0.515663	0.21615	0.515663	0.893206	-1.11956	KO down vs Control	-1.35917	1.08436	1.80344	0.0663702	0.294416	1
15551	10544829	NM_001168277 // Jazf1 // JAZF zinc finger 1 // 6 B3|6 25.9 cM // 231986 /// NM_173406 /	Jazf1	NM_001168277	0.0463376	0.243573	0.0463376	0.243573	0.893216	-1.11955	KO down vs Control	-1.25047	-1.00234	5.54477	0.0663561	0.0957386	1
7578	10401172	NM_016800 // Vti1b // vesicle transport through interaction with t-SNAREs 1B homolog //	Vti1b	NM_016800	0.0713838	0.303162	0.0713838	0.303162	0.893259	-1.1195	KO down vs Control	-1.26892	1.01249	4.31632	0.0662995	0.122882	1
6595	10384064	NM_007595 // Camk2b // calcium/calmodulin-dependent protein kinase II, beta // 11 A1|11	Camk2b	NM_007595	0.124428	0.396679	0.124428	0.396679	0.893293	-1.11945	KO down vs Control	-1.30271	1.03953	2.94595	0.0662557	0.179924	1
13115	10500304	NM_013841 // Vps45 // vacuolar protein sorting 45 (yeast) // 3 F2.1|3 50.0 cM // 22365	Vps45	NM_013841	0.00949138	0.10606	0.00949138	0.10606	0.893313	-1.11943	KO down vs Control	-1.2087	-1.03675	11.4962	0.0662287	0.0460872	1
13530	10506929	NM_001033226 // Calr4 // calreticulin 4 // 4 C7|4 // 108802 /// ENSMUST00000030285 // C	Calr4	NM_001033226	0.0942054	0.348612	0.0942054	0.348612	0.893349	-1.11938	KO down vs Control	-1.28373	1.02451	3.60377	0.0661817	0.146916	1
15856	10550250	NM_133727 // Kptn // kaptin // 7 A2|7 15.16 cM // 70394 /// ENSMUST00000006178 // Kptn	Kptn	NM_133727	0.0789596	0.319653	0.0789596	0.319653	0.893359	-1.11937	KO down vs Control	-1.27376	1.01658	4.05055	0.0661685	0.130685	1
19012	10605104	NM_001029868 // Pdzd4 // PDZ domain containing 4 // X A7.3|X // 245469 /// ENSMUST00000	Pdzd4	NM_001029868	0.0139728	0.131762	0.0139728	0.131762	0.893374	-1.11935	KO down vs Control	-1.21624	-1.03018	9.80948	0.0661486	0.0539467	1
9854	10440926	NM_001099738 // Dnajc28 // DnaJ (Hsp40) homolog, subfamily C, member 28 // 16 C3.3|16 /	Dnajc28	NM_001099738	0.00952429	0.106142	0.00952429	0.106142	0.89348	-1.11922	KO down vs Control	-1.20839	-1.03663	11.4804	0.0660095	0.0459981	1
4681	10350003	ENSMUST00000027726 // Cyb5r1 // cytochrome b5 reductase 1 // 1 E4|1 // 72017 /// NM_028	Cyb5r1	ENSMUST00000027726	0.0066748	0.0897958	0.0066748	0.0897958	0.893498	-1.1192	KO down vs Control	-1.20217	-1.04195	13.1846	0.0659854	0.0400379	1
5878	10370766	ENSMUST00000105363 // Gamt // guanidinoacetate methyltransferase // 10 C1|10 43.0 cM //	Gamt	ENSMUST00000105363	0.00344758	0.06359	0.00344758	0.06359	0.893504	-1.11919	KO down vs Control	-1.1924	-1.05047	16.7931	0.0659787	0.0314314	1
14922	10532368	NM_001142642 // Fbrsl1 // fibrosin-like 1 // 5 F|5 // 381668 /// ENSMUST00000069483 //	Fbrsl1	NM_001142642	0.0448455	0.239267	0.0448455	0.239267	0.893509	-1.11918	KO down vs Control	-1.24844	-1.00331	5.64396	0.0659715	0.0935109	1
16932	10568668	NM_007400 // Adam12 // a disintegrin and metallopeptidase domain 12 (meltrin alpha) //	Adam12	NM_007400	0.130158	0.40427	0.130158	0.40427	0.893518	-1.11917	KO down vs Control	-1.30542	1.04221	2.84473	0.0659593	0.185492	1
17203	10573626	NM_173866 // Gpt2 // glutamic pyruvate transaminase (alanine aminotransferase) 2 // 8 C	Gpt2	NM_173866	0.0270638	0.186526	0.0270638	0.186526	0.893518	-1.11917	KO down vs Control	-1.23213	-1.01657	7.29132	0.0659604	0.0723714	1
15708	10547322	NM_001159535 // Cacna1c // calcium channel, voltage-dependent, L type, alpha 1C subunit	Cacna1c	NM_001159535	0.0346477	0.210677	0.0346477	0.210677	0.893621	-1.11904	KO down vs Control	-1.23929	-1.01046	6.45754	0.0658255	0.0815487	1
12079	10480725	BC029214 // BC029214 // cDNA sequence BC029214 // 2 A3|2 // 227622 /// ENSMUST000001142	BC029214	BC029214	0.0264515	0.185045	0.0264515	0.185045	0.893637	-1.11902	KO down vs Control	-1.23118	-1.01709	7.37137	0.0658039	0.0714157	1
9083	10426955	NM_001077499 // Scn8a // sodium channel, voltage-gated, type VIII, alpha // 15 F1|15 60	Scn8a	NM_001077499	0.0314283	0.201414	0.0314283	0.201414	0.893643	-1.11902	KO down vs Control	-1.23619	-1.01295	6.78013	0.0657963	0.0776342	1
8981	10425158	NM_020271 // Pdxp // pyridoxal (pyridoxine, vitamin B6) phosphatase // 15 E1|15 // 5702	Pdxp	NM_020271	0.0822894	0.326516	0.0822894	0.326516	0.893763	-1.11887	KO down vs Control	-1.27473	1.01827	3.94393	0.0656395	0.133145	1
11589	10472368	NM_001099298 // Scn2a1 // sodium channel, voltage-gated, type II, alpha 1 // 2 C1.3|2 3	Scn2a1	NM_001099298	0.00624292	0.0866873	0.00624292	0.0866873	0.893759	-1.11887	KO down vs Control	-1.20052	-1.04278	13.5229	0.0656442	0.0388343	1
13040	10499045	ENSMUST00000107691 // Trim2 // tripartite motif-containing 2 // 3 F1|3 // 80890 /// ENS	Trim2	ENSMUST00000107691	0.000182932	0.0136752	0.000182932	0.0136752	0.89381	-1.11881	KO down vs Control	-1.16408	-1.0753	42.5951	0.0655778	0.0123165	1
10831	10458247	NM_178005 // Lrrtm2 // leucine rich repeat transmembrane neuronal 2 // 18 B1|18 // 1070	Lrrtm2	NM_178005	0.151826	0.435298	0.151826	0.435298	0.893927	-1.11866	KO down vs Control	-1.31701	1.05243	2.50942	0.0654251	0.208574	1
11261	10466075	NM_133804 // Tmem132a // transmembrane protein 132A // 19 A|19 // 98170 /// ENSMUST0000	Tmem132a	NM_133804	0.00259703	0.0567593	0.00259703	0.0567593	0.893937	-1.11865	KO down vs Control	-1.18788	-1.05345	18.5358	0.0654122	0.0282318	1
8577	10417461	NM_001256886 // Gm3500 // predicted gene 3500 // 14 A1|14 // 100041678 /// NM_001024712	Gm3500	NM_001256886	0.460148	0.72749	0.460148	0.72749	0.893947	-1.11863	KO down vs Control	-1.56098	1.24744	0.601966	0.0653981	0.869128	1
11268	10466374	NM_011600 // Tle4 // transducin-like enhancer of split 4, homolog of Drosophila E(spl)	Tle4	NM_011600	0.0140415	0.131772	0.0140415	0.131772	0.894123	-1.11841	KO down vs Control	-1.21457	-1.02987	9.78916	0.0651686	0.0532578	1
18924	10603598	NM_001177950 // Rpgr // retinitis pigmentosa GTPase regulator // X A1.1|X // 19893 ///	Rpgr	NM_001177950	0.00393712	0.0687549	0.00393712	0.0687549	0.894142	-1.11839	KO down vs Control	-1.19287	-1.04857	16.0184	0.0651449	0.0325351	1
11368	10468691	NM_178688 // Ablim1 // actin-binding LIM protein 1 // 19 D2|19 53.0 cM // 226251 /// EN	Ablim1	NM_178688	0.0376537	0.219421	0.0376537	0.219421	0.894168	-1.11836	KO down vs Control	-1.24055	-1.00821	6.18893	0.0651106	0.0841639	1
14976	10533345	NM_009656 // Aldh2 // aldehyde dehydrogenase 2, mitochondrial // 5|5 F-G1 // 11669 ///	Aldh2	NM_009656	0.1054	0.368582	0.1054	0.368582	0.894226	-1.11828	KO down vs Control	-1.28793	1.02988	3.33157	0.0650345	0.156165	1
8079	10409118	NM_029361 // Wnk2 // WNK lysine deficient protein kinase 2 // 13 32.0 cM|13 B1 // 75607	Wnk2	NM_029361	0.0467704	0.24492	0.0467704	0.24492	0.894248	-1.11826	KO down vs Control	-1.24796	-1.00204	5.51676	0.0650058	0.0942668	1
15553	10544875	ENSMUST00000019268 // Scrn1 // secernin 1 // 6 B3|6 // 69938 /// NM_027268 // Scrn1 //	Scrn1	ENSMUST00000019268	0.000743469	0.0287701	0.000743469	0.0287701	0.894305	-1.11819	KO down vs Control	-1.17406	-1.06497	27.9105	0.064932	0.0186115	1
8827	10422176	AK084042 // D130079A08Rik // RIKEN cDNA D130079A08 gene // 14 E2.3|14 // 320671 /// XR_	D130079A08Rik	AK084042	0.0075052	0.0955106	0.0075052	0.0955106	0.894315	-1.11817	KO down vs Control	-1.20231	-1.03993	12.6052	0.064919	0.0412012	1
16050	10554076	NM_001191051 // Lysmd4 // LysM, putative peptidoglycan-binding, domain containing 4 //	Lysmd4	NM_001191051	0.045602	0.240949	0.045602	0.240949	0.894336	-1.11815	KO down vs Control	-1.24678	-1.00279	5.59316	0.0648922	0.0928166	1
10839	10458355	NM_146085 // Apbb3 // amyloid beta (A4) precursor protein-binding, family B, member 3 /	Apbb3	NM_146085	0.0570708	0.270618	0.0570708	0.270618	0.894387	-1.11808	KO down vs Control	-1.25545	1.00427	4.93395	0.0648262	0.10511	1
11559	10471880	NR_029904 // Mir181b-2 // microRNA 181b-2 // 2|2 // 723903	Mir181b-2	NR_029904	0.237863	0.541728	0.237863	0.541728	0.894408	-1.11806	KO down vs Control	-1.36795	1.09432	1.62734	0.0647982	0.318547	1
18705	10599719	NM_172780 // Slc9a6 // solute carrier family 9 (sodium/hydrogen exchanger), member 6 //	Slc9a6	NM_172780	0.350297	0.647766	0.350297	0.647766	0.894452	-1.118	KO down vs Control	-1.44899	1.15926	0.98386	0.0647419	0.526432	1
13824	10512098	NM_025545 // Aptx // aprataxin // 4|4 B1 // 66408 /// NM_001025444 // Aptx // aprataxin	Aptx	NM_025545	0.000762553	0.0291654	0.000762553	0.0291654	0.894531	-1.1179	KO down vs Control	-1.17386	-1.06461	27.6898	0.064639	0.0186752	1
10332	10449699	NM_021322 // Wdr4 // WD repeat domain 4 // 17 B1|17 // 57773 /// ENSMUST00000171171 //	Wdr4	NM_021322	0.0653265	0.289482	0.0653265	0.289482	0.894574	-1.11785	KO down vs Control	-1.26082	1.00899	4.55639	0.0645832	0.113394	1
5380	10361790	NM_025799 // Fuca2 // fucosidase, alpha-L- 2, plasma // 10 A2|10 // 66848 /// ENSMUST00	Fuca2	NM_025799	0.0794044	0.320412	0.0794044	0.320412	0.894582	-1.11784	KO down vs Control	-1.27032	1.01661	4.03598	0.0645721	0.127993	1
9465	10434436	NM_001144953 // Vwa5b2 // von Willebrand factor A domain containing 5B2 // 16 A3|16 //	Vwa5b2	NM_001144953	0.0117837	0.118895	0.0117837	0.118895	0.894601	-1.11782	KO down vs Control	-1.20988	-1.03276	10.532	0.0645478	0.04903	1
13027	10498707	NM_198864 // Slitrk3 // SLIT and NTRK-like family, member 3 // 3|3 E2 // 386750 /// ENS	Slitrk3	NM_198864	0.117105	0.386638	0.117105	0.386638	0.894686	-1.11771	KO down vs Control	-1.29356	1.03544	3.08458	0.0644387	0.167125	1
13894	10513164	NM_011207 // Ptpn3 // protein tyrosine phosphatase, non-receptor type 3 // 4 B3|4 27.0	Ptpn3	NM_011207	0.0720595	0.304988	0.0720595	0.304988	0.894731	-1.11765	KO down vs Control	-1.26498	1.01267	4.29116	0.0643801	0.120024	1
9849	10440849	NM_001045515 // Synj1 // synaptojanin 1 // 16|16 C3-C4 // 104015 /// ENSMUST00000023696	Synj1	NM_001045515	0.00848885	0.100973	0.00848885	0.100973	0.894841	-1.11752	KO down vs Control	-1.20325	-1.03789	12.0152	0.0642371	0.0427705	1
14188	10518473	NM_015797 // Fbxo6 // F-box protein 6 // 4 E2|4 71.0 cM // 50762 /// ENSMUST00000105706	Fbxo6	NM_015797	0.0077198	0.0967328	0.0077198	0.0967328	0.894899	-1.11744	KO down vs Control	-1.20149	-1.03928	12.4685	0.0641629	0.0411679	1
13818	10512059	NM_001165999 // Lingo2 // leucine rich repeat and Ig domain containing 2 // 4 A5|4 // 2	Lingo2	NM_001165999	0.0352895	0.212399	0.0352895	0.212399	0.894901	-1.11744	KO down vs Control	-1.23649	-1.00985	6.39776	0.0641599	0.0802279	1
18006	10587241	NM_173731 // Hmgcll1 // 3-hydroxymethyl-3-methylglutaryl-Coenzyme A lyase-like 1 // 9 D	Hmgcll1	NM_173731	0.024905	0.180041	0.024905	0.180041	0.89491	-1.11743	KO down vs Control	-1.2263	-1.01823	7.58445	0.0641489	0.0676636	1
8890	10423505	NM_181588 // Cmbl // carboxymethylenebutenolidase-like (Pseudomonas) // 15 B2|15 // 695	Cmbl	NM_181588	0.277887	0.586394	0.277887	0.586394	0.895068	-1.11723	KO down vs Control	-1.39157	1.11485	1.35535	0.063944	0.377433	1
7744	10404152	NM_029679 // Fam65b // family with sequence similarity 65, member B // 13|13 A3.2 // 19	Fam65b	NM_029679	0.285337	0.592759	0.285337	0.592759	0.895091	-1.11721	KO down vs Control	-1.39662	1.11895	1.31085	0.0639155	0.390072	1
11111	10463242	NM_001141983 // Golga7b // golgi autoantigen, golgin subfamily a, 7B // 19|19 D1 // 711	Golga7b	NM_001141983	0.0720244	0.304988	0.0720244	0.304988	0.895093	-1.1172	KO down vs Control	-1.26387	1.01261	4.29246	0.0639122	0.119115	1
12073	10480605	NM_021393 // Cobra1 // cofactor of BRCA1 // 2 A3|2 // 58202 /// ENSMUST00000059849 // C	Cobra1	NM_021393	0.010878	0.11395	0.010878	0.11395	0.895173	-1.1171	KO down vs Control	-1.20701	-1.03389	10.8822	0.0638091	0.0469089	1
15558	10544941	NM_001025568 // Pde1c // phosphodiesterase 1C // 6 B3|6 27.0 cM // 18575 /// ENSMUST000	Pde1c	NM_001025568	0.0301787	0.196604	0.0301787	0.196604	0.895175	-1.1171	KO down vs Control	-1.23101	-1.01373	6.91684	0.0638074	0.0737995	1
16689	10564237	AK086712 // Gm9801 // predicted gene 9801 // 7 C|7 // 330552	Gm9801	AK086712	0.00384615	0.0677425	0.00384615	0.0677425	0.895202	-1.11707	KO down vs Control	-1.19032	-1.04832	16.1529	0.0637717	0.031584	1
10861	10458731	NM_001085373 // Mcc // mutated in colorectal cancers // 18 B3|18 21.0 cM // 328949 ///	Mcc	NM_001085373	0.0817438	0.325023	0.0817438	0.325023	0.895227	-1.11703	KO down vs Control	-1.26987	1.01772	3.96102	0.0637395	0.128734	1
12964	10497713	NM_021483 // Pex5l // peroxisomal biogenesis factor 5-like // 3|3 B // 58869 /// ENSMUS	Pex5l	NM_021483	0.0739145	0.30938	0.0739145	0.30938	0.895231	-1.11703	KO down vs Control	-1.26473	1.0136	4.22365	0.0637343	0.120719	1
15679	10546891	NM_133926 // Camk1 // calcium/calmodulin-dependent protein kinase I // 6 E3|6 48.7 cM /	Camk1	NM_133926	0.0659419	0.290838	0.0659419	0.290838	0.895241	-1.11702	KO down vs Control	-1.25929	1.00927	4.53071	0.0637223	0.112516	1
18219	10591517	NM_009878 // Cdkn2d // cyclin-dependent kinase inhibitor 2D (p19, inhibits CDK4) // 9 A	Cdkn2d	NM_009878	0.0445644	0.238446	0.0445644	0.238446	0.895324	-1.11691	KO down vs Control	-1.24323	-1.00343	5.66312	0.0636147	0.0898653	1
15085	10535502	NM_001172146 // Aimp2 // aminoacyl tRNA synthetase complex-interacting multifunctional	Aimp2	NM_001172146	0.0619871	0.282007	0.0619871	0.282007	0.895361	-1.11687	KO down vs Control	-1.25618	1.00705	4.70132	0.0635679	0.10817	1
6903	10390117	NM_013565 // Itga3 // integrin alpha 3 // 11 D|11 56.0 cM // 16400 /// ENSMUST000000015	Itga3	NM_013565	0.061748	0.281406	0.061748	0.281406	0.895393	-1.11683	KO down vs Control	-1.25592	1.00691	4.71208	0.0635265	0.107853	1
14525	10525195	NM_181421 // Gm15800 // predicted gene 15800 // 5 F|5 // 269700 /// ENSMUST00000119892	Gm15800	NM_181421	0.0250927	0.180896	0.0250927	0.180896	0.895421	-1.11679	KO down vs Control	-1.22522	-1.01796	7.55771	0.0634906	0.0672063	1
14772	10529605	NM_011716 // Wfs1 // Wolfram syndrome 1 homolog (human) // 5 B3|5 // 22393 /// ENSMUST0	Wfs1	NM_011716	0.177825	0.469712	0.177825	0.469712	0.895436	-1.11677	KO down vs Control	-1.32689	1.0639	2.18265	0.0634715	0.23264	1
15572	10545192	NR_004434 // Rprl1 // ribonuclease P RNA-like 1 // 6|6 // 19783	Rprl1	NR_004434	0.0783881	0.318024	0.0783881	0.318024	0.89561	-1.11656	KO down vs Control	-1.26653	1.0159	4.06943	0.0632482	0.124338	1
14575	10526113	NM_007761 // Crcp // calcitonin gene-related peptide-receptor component protein // 5 G1	Crcp	NM_007761	0.112809	0.379657	0.112809	0.379657	0.895617	-1.11655	KO down vs Control	-1.28788	1.03305	3.17131	0.0632391	0.159528	1
4786	10352110	NM_001034899 // Gm16432 // predicted gene 16432 // 1 H4|1 // 545391	Gm16432	NM_001034899	0.118889	0.388932	0.118889	0.388932	0.895659	-1.1165	KO down vs Control	-1.29137	1.03594	3.04979	0.063186	0.165745	1
13338	10503593	NM_175234 // 6230409E13Rik // RIKEN cDNA 6230409E13 gene // 4 A3|4 // 76132 /// ENSMUST	6230409E13Rik	NM_175234	0.00881608	0.102353	0.00881608	0.102353	0.895705	-1.11644	KO down vs Control	-1.20198	-1.03699	11.8377	0.0631263	0.0426612	1
14329	10521337	NM_173402 // Rgs12 // regulator of G-protein signaling 12 // 5 B2|5 20.0 cM // 71729 //	Rgs12	NM_173402	0.0297316	0.19506	0.0297316	0.19506	0.895751	-1.11638	KO down vs Control	-1.22909	-1.01401	6.9675	0.0630673	0.072413	1
6329	10379013	NM_008028 // Flot2 // flotillin 2 // 11 B5|11 46.0 cM // 14252 /// ENSMUST00000100784 /	Flot2	NM_008028	0.09891	0.357026	0.09891	0.357026	0.895803	-1.11632	KO down vs Control	-1.27886	1.02623	3.4845	0.0630008	0.144642	1
9290	10430929	NR_027799 // Tbrg3 // transforming growth factor beta regulated gene 3 // 15 E1|15 // 2	Tbrg3	NR_027799	0.069155	0.298165	0.069155	0.298165	0.895892	-1.11621	KO down vs Control	-1.25957	1.01096	4.4015	0.062888	0.114303	1
13886	10513143	NM_011207 // Ptpn3 // protein tyrosine phosphatase, non-receptor type 3 // 4 B3|4 27.0	Ptpn3	NM_011207	0.0510859	0.255107	0.0510859	0.255107	0.895956	-1.11613	KO down vs Control	-1.24656	1.00066	5.25436	0.0628063	0.0956254	1
15274	10539669	NM_013458 // Add2 // adducin 2 (beta) // 6 D1|6 35.0 cM // 11519 /// ENSMUST00000032069	Add2	NM_013458	0.0528826	0.259231	0.0528826	0.259231	0.896004	-1.11607	KO down vs Control	-1.24777	1.00174	5.15333	0.062744	0.0974034	1
5111	10358091	NM_173437 // Nav1 // neuron navigator 1 // 1 E4|1 // 215690 /// ENSMUST00000040599 // N	Nav1	NM_173437	0.0214777	0.166617	0.0214777	0.166617	0.896095	-1.11595	KO down vs Control	-1.21954	-1.02116	8.12273	0.0626288	0.0616825	1
5550	10364601	NM_013850 // Abca7 // ATP-binding cassette, sub-family A (ABC1), member 7 // 10 B4-C1|1	Abca7	NM_013850	0.0246264	0.179393	0.0246264	0.179393	0.896102	-1.11594	KO down vs Control	-1.22301	-1.01825	7.62461	0.0626194	0.0657024	1
10780	10457546	NM_207530 // Osbpl1a // oxysterol binding protein-like 1A // 18|18 A2 // 64291 /// ENSM	Osbpl1a	NM_207530	0.00651798	0.0888604	0.00651798	0.0888604	0.896131	-1.11591	KO down vs Control	-1.19602	-1.04116	13.3042	0.0625821	0.0376316	1
9168	10428407	NM_175502 // Tmem74 // transmembrane protein 74 // 15 B3.2|15 // 239408 /// ENSMUST0000	Tmem74	NM_175502	0.169554	0.459913	0.169554	0.459913	0.896201	-1.11582	KO down vs Control	-1.31914	1.05951	2.27926	0.0624938	0.219347	1
11592	10472374	ENSMUST00000100069 // Scn3a // sodium channel, voltage-gated, type III, alpha // 2 C1.3	Scn3a	ENSMUST00000100069	0.000867784	0.0311102	0.000867784	0.0311102	0.896278	-1.11573	KO down vs Control	-1.17173	-1.0624	26.5855	0.0623955	0.0187758	1
12402	10488156	NM_001081133 // Kif16b // kinesin family member 16B // 2|2 G3 // 16558 /// ENSMUST00000	Kif16b	NM_001081133	0.0442959	0.237729	0.0442959	0.237729	0.896306	-1.11569	KO down vs Control	-1.24034	-1.00357	5.68156	0.0623605	0.0878075	1
11841	10476633	NM_008792 // Pcsk2 // proprotein convertase subtilisin/kexin type 2 // 2 F3-H2|2 81.4 c	Pcsk2	NM_008792	0.151353	0.434793	0.151353	0.434793	0.89635	-1.11564	KO down vs Control	-1.30801	1.05091	2.51606	0.062304	0.1981	1
13603	10508228	ENSMUST00000046751 // Zmym6 // zinc finger, MYM-type 6 // 4 D2.2|4 57.6 cM // 100177 //	Zmym6	ENSMUST00000046751	0.00523836	0.0790608	0.00523836	0.0790608	0.896444	-1.11552	KO down vs Control	-1.19204	-1.04391	14.4383	0.0621848	0.0344555	1
5073	10357345	NM_172484 // Nckap5 // NCK-associated protein 5 // 1 E3|1 // 210356 /// ENSMUST00000161	Nckap5	NM_172484	0.132321	0.408439	0.132321	0.408439	0.896449	-1.11551	KO down vs Control	-1.2966	1.04197	2.80804	0.0621782	0.177144	1
18744	10600419	NM_008883 // Plxna3 // plexin A3 // X B-C1|X 29.86 cM // 18846 /// ENSMUST00000004326 /	Plxna3	NM_008883	0.010179	0.109967	0.010179	0.109967	0.896613	-1.11531	KO down vs Control	-1.2025	-1.03444	11.1786	0.0619699	0.0443489	1
7250	10396125	NM_178628 // Atl1 // atlastin GTPase 1 // 12 C2|12 // 73991 /// ENSMUST00000021466 // A	Atl1	NM_178628	0.0689512	0.29783	0.0689512	0.29783	0.896683	-1.11522	KO down vs Control	-1.2571	1.01076	4.40946	0.0618813	0.11227	1
13411	10504534	NM_001081172 // Frmpd1 // FERM and PDZ domain containing 1 // 4 B1|4 // 666060 /// ENSM	Frmpd1	NM_001081172	0.0284854	0.190923	0.0284854	0.190923	0.896691	-1.11521	KO down vs Control	-1.22546	-1.01488	7.11399	0.0618714	0.0695772	1
8270	10412345	NM_001081009 // Parp8 // poly (ADP-ribose) polymerase family, member 8 // 13 D2.3|13 71	Parp8	NM_001081009	0.00524426	0.0790608	0.00524426	0.0790608	0.896776	-1.11511	KO down vs Control	-1.19134	-1.04375	14.4323	0.0617648	0.0342371	1
11827	10476401	NM_019677 // Plcb1 // phospholipase C, beta 1 // 2 F3|2 76.7 cM // 18795 /// NM_0011458	Plcb1	NM_019677	0.151871	0.435331	0.151871	0.435331	0.896787	-1.11509	KO down vs Control	-1.30674	1.05092	2.5088	0.0617501	0.196907	1
10277	10448582	NM_001252463 // Mlst8 // MTOR associated protein, LST8 homolog (S. cerevisiae) // 17 A3	Mlst8	NM_001252463	0.0298978	0.195316	0.0298978	0.195316	0.896836	-1.11503	KO down vs Control	-1.22646	-1.01372	6.94856	0.0616885	0.0710231	1
7421	10398885	NM_001024602 // AW555464 // expressed sequence AW555464 // 12 F1|12 52.67 cM // 217882	AW555464	NM_001024602	0.114578	0.382906	0.114578	0.382906	0.896844	-1.11502	KO down vs Control	-1.28488	1.03347	3.1351	0.0616782	0.157388	1
5561	10364769	NM_011789 // Apc2 // adenomatosis polyposis coli 2 // 10|10 B5-C2 // 23805 /// ENSMUST0	Apc2	NM_011789	0.0707927	0.302026	0.0707927	0.302026	0.896879	-1.11498	KO down vs Control	-1.25775	1.01172	4.33857	0.0616346	0.11365	1
18101	10589130	NM_080437 // Celsr3 // cadherin, EGF LAG seven-pass G-type receptor 3 (flamingo homolog	Celsr3	NM_080437	0.101119	0.360914	0.101119	0.360914	0.896915	-1.11493	KO down vs Control	-1.27665	1.02701	3.43101	0.0615888	0.143605	1
17480	10578771	NM_144731 // Galnt7 // UDP-N-acetyl-alpha-D-galactosamine: polypeptide N-acetylgalactos	Galnt7	NM_144731	0.174386	0.465584	0.174386	0.465584	0.896935	-1.11491	KO down vs Control	-1.31922	1.0613	2.22207	0.0615635	0.221644	1
12190	10483163	NM_016719 // Grb14 // growth factor receptor bound protein 14 // 2 C1.3|2 // 50915 ///	Grb14	NM_016719	0.0221607	0.16932	0.0221607	0.16932	0.896968	-1.11487	KO down vs Control	-1.21817	-1.02033	8.00715	0.0615223	0.0614674	1
11731	10474619	NM_010230 // Fmn1 // formin 1 // 2 C1-qter|2 65.0 cM // 14260 /// NM_001043322 // Fmn1	Fmn1	NM_010230	0.0298245	0.195249	0.0298245	0.195249	0.897038	-1.11478	KO down vs Control	-1.22587	-1.01375	6.95691	0.0614335	0.0706446	1
17331	10576160	NM_144932 // Acsf3 // acyl-CoA synthetase family member 3 // 8 E1|8 // 257633 /// ENSMU	Acsf3	NM_144932	0.034781	0.211076	0.034781	0.211076	0.897043	-1.11477	KO down vs Control	-1.2304	-1.01001	6.44501	0.0614266	0.0762471	1
14259	10519988	NM_177869 // Fam185a // family with sequence similarity 185, member A // 5 A3|5 // 3300	Fam185a	NM_177869	0.0367229	0.21725	0.0367229	0.21725	0.897078	-1.11473	KO down vs Control	-1.23201	-1.00862	6.26911	0.0613827	0.0783304	1
14705	10528238	NM_172992 // Phtf2 // putative homeodomain transcription factor 2 // 5 A3|5 // 68770 //	Phtf2	NM_172992	0.00517596	0.0790608	0.00517596	0.0790608	0.897154	-1.11464	KO down vs Control	-1.19035	-1.04374	14.5023	0.0612875	0.0338084	1
11423	10469237	NR_030150 // Mir466 // microRNA 466 // 2|2 // 723922	Mir466	NR_030150	0.248702	0.554417	0.248702	0.554417	0.897172	-1.11461	KO down vs Control	-1.36294	1.09705	1.54761	0.0612642	0.31669	1
9930	10442250	NM_001164676 // Zfp229 // zinc finger protein 229 // 17 A3.3|17 // 381067 /// ENSMUST00	Zfp229	NM_001164676	0.139456	0.418717	0.139456	0.418717	0.897222	-1.11455	KO down vs Control	-1.29806	1.04494	2.69241	0.0612023	0.181851	1
7643	10402283	NM_172584 // Itpk1 // inositol 1,3,4-triphosphate 5/6 kinase // 12 E|12 // 217837 /// E	Itpk1	NM_172584	0.0279255	0.189256	0.0279255	0.189256	0.897321	-1.11443	KO down vs Control	-1.22331	-1.01523	7.18247	0.0610773	0.0680294	1
9005	10425511	NM_177310 // Xpnpep3 // X-prolyl aminopeptidase (aminopeptidase P) 3, putative // 15 E1	Xpnpep3	NM_177310	0.171605	0.462097	0.171605	0.462097	0.897326	-1.11442	KO down vs Control	-1.31615	1.05976	2.25472	0.0610709	0.216686	1
9437	10433963	NM_026940 // Ydjc // YdjC homolog (bacterial) // 16|16 B1 // 69101 /// ENSMUST000000690	Ydjc	NM_026940	0.323441	0.625443	0.323441	0.625443	0.897413	-1.11431	KO down vs Control	-1.41263	1.13766	1.10716	0.0609613	0.440486	1
12708	10493094	ENSMUST00000119968 // Mrpl24 // mitochondrial ribosomal protein L24 // 3 F1|3 // 67707	Mrpl24	ENSMUST00000119968	0.195014	0.489937	0.195014	0.489937	0.897439	-1.11428	KO down vs Control	-1.32931	1.07062	2.00001	0.0609293	0.243715	1
7441	10399308	NM_016863 // Fkbp1b // FK506 binding protein 1b // 12 A1.1|12 // 14226 /// ENSMUST00000	Fkbp1b	NM_016863	0.0482496	0.248754	0.0482496	0.248754	0.897484	-1.11423	KO down vs Control	-1.24018	-1.00106	5.42346	0.0608725	0.0897914	1
12068	10480492	NM_001042528 // Cacna1b // calcium channel, voltage-dependent, N type, alpha 1B subunit	Cacna1b	NM_001042528	0.192393	0.4865	0.192393	0.4865	0.897498	-1.11421	KO down vs Control	-1.32755	1.06934	2.02642	0.0608557	0.240249	1
15469	10543219	NM_145066 // Gpr85 // G protein-coupled receptor 85 // 6 A1|6 // 64450 /// ENSMUST00000	Gpr85	NM_145066	0.0665383	0.291426	0.0665383	0.291426	0.897568	-1.11412	KO down vs Control	-1.2529	1.00937	4.50613	0.0607673	0.107884	1
13650	10508992	ENSMUST00000081525 // Paqr7 // progestin and adipoQ receptor family member VII // 4 D3|	Paqr7	ENSMUST00000081525	0.0503573	0.254729	0.0503573	0.254729	0.897607	-1.11407	KO down vs Control	-1.24143	1.00021	5.29664	0.0607187	0.091709	1
18729	10600180	NM_177236 // Atp2b3 // ATPase, Ca++ transporting, plasma membrane 3 // X A7.3|X // 3207	Atp2b3	NM_177236	0.0933635	0.347492	0.0933635	0.347492	0.897666	-1.114	KO down vs Control	-1.26959	1.02304	3.62594	0.0606452	0.133803	1
9321	10431625	NM_018803 // Syt10 // synaptotagmin X // 15|15 F1 // 54526 /// ENSMUST00000029441 // Sy	Syt10	NM_018803	0.167254	0.455887	0.167254	0.455887	0.897676	-1.11399	KO down vs Control	-1.31236	1.05753	2.30726	0.0606326	0.210233	1
14515	10524889	NM_001114545 // Ksr2 // kinase suppressor of ras 2 // 5 F|5 // 333050	Ksr2	NM_001114545	0.11881	0.388932	0.11881	0.388932	0.897749	-1.1139	KO down vs Control	-1.28436	1.03513	3.0513	0.0605412	0.158729	1
13882	10513103	NM_001142965 // 6430704M03Rik // RIKEN cDNA 6430704M03 gene // 4 B3|4 // 230235 /// ENS	6430704M03Rik	NM_001142965	0.0038861	0.0680818	0.0038861	0.0680818	0.897765	-1.11388	KO down vs Control	-1.18512	-1.04692	16.0933	0.0605213	0.0300851	1
16716	10564692	ENSMUST00000032841 // Mrpl46 // mitochondrial ribosomal protein L46 // 7 D3|7 // 67308	Mrpl46	ENSMUST00000032841	0.145696	0.426078	0.145696	0.426078	0.89792	-1.11369	KO down vs Control	-1.29918	1.04748	2.59752	0.0603275	0.1858	1
17493	10579043	NM_199364 // Lzts1 // leucine zipper, putative tumor suppressor 1 // 8 B3.3|8 // 211134	Lzts1	NM_199364	0.0388071	0.22243	0.0388071	0.22243	0.897956	-1.11364	KO down vs Control	-1.23144	-1.00711	6.093	0.0602824	0.0791497	1
16118	10555303	NM_027629 // Pgm2l1 // phosphoglucomutase 2-like 1 // 7|7 F1 // 70974 /// ENSMUST000000	Pgm2l1	NM_027629	0.0348313	0.211187	0.0348313	0.211187	0.897986	-1.1136	KO down vs Control	-1.22799	-1.00988	6.4403	0.060245	0.0748351	1
11997	10479274	NM_009867 // Cdh4 // cadherin 4 // 2 H4|2 106.0 cM // 12561 /// ENSMUST00000000314 // C	Cdh4	NM_009867	0.0826964	0.327159	0.0826964	0.327159	0.898028	-1.11355	KO down vs Control	-1.26193	1.01769	3.93128	0.0601926	0.122489	1
11298	10466972	NM_177721 // Ranbp6 // RAN binding protein 6 // 19 C1|19 // 240614 /// ENSMUST000000995	Ranbp6	NM_177721	0.064354	0.287409	0.064354	0.287409	0.89803	-1.11355	KO down vs Control	-1.2501	1.00815	4.59759	0.0601905	0.104734	1
8297	10412699	AK077526 // Gm10404 // predicted gene 10404 // --- // 100093715	Gm10404	AK077526	0.027784	0.188814	0.027784	0.188814	0.898047	-1.11353	KO down vs Control	-1.22134	-1.01523	7.20005	0.0601683	0.0668532	1
18057	10588226	NM_019764 // Amotl2 // angiomotin-like 2 // 9 F1|9 // 56332 /// ENSMUST00000035121 // A	Amotl2	NM_019764	0.0309754	0.199776	0.0309754	0.199776	0.898133	-1.11342	KO down vs Control	-1.22415	-1.01271	6.82887	0.0600613	0.0703616	1
15110	10535956	NM_001163493 // Stard13 // StAR-related lipid transfer (START) domain containing 13 //	Stard13	NM_001163493	0.0156772	0.140608	0.0156772	0.140608	0.898152	-1.1134	KO down vs Control	-1.2074	-1.02671	9.33923	0.0600381	0.0514287	1
9101	10427290	NM_010466 // Hoxc8 // homeobox C8 // 15 F3|15 57.4 cM // 15426 /// ENSMUST00000001703 /	Hoxc8	NM_010466	0.0346767	0.210677	0.0346767	0.210677	0.898178	-1.11337	KO down vs Control	-1.22735	-1.00997	6.4548	0.0600063	0.074371	1
17839	10584435	NM_172767 // Vwa5a // von Willebrand factor A domain containing 5A // 9 B|9 // 67776 //	Vwa5a	NM_172767	0.373168	0.66836	0.373168	0.66836	0.898257	-1.11327	KO down vs Control	-1.44719	1.16769	0.8897	0.0599079	0.53868	1
18634	10598403	NM_138602 // Praf2 // PRA1 domain family 2 // X A1.1|X 1.6 cM // 54637 /// ENSMUST00000	Praf2	NM_138602	0.0032699	0.0624414	0.0032699	0.0624414	0.898326	-1.11318	KO down vs Control	-1.18175	-1.04859	17.1091	0.0598211	0.0279716	1
16987	10569542	NM_175534 // Mrgpre // MAS-related GPR, member E // 7 F5|7 // 244238 /// ENSMUST0000005	Mrgpre	NM_175534	0.0376342	0.219421	0.0376342	0.219421	0.898349	-1.11315	KO down vs Control	-1.22943	-1.00788	6.19058	0.0597933	0.07727	1
9466	10434446	NM_139293 // Ece2 // endothelin converting enzyme 2 // 16 B1|16 // 107522 /// ENSMUST00	Ece2	NM_139293	0.0167468	0.146013	0.0167468	0.146013	0.898418	-1.11307	KO down vs Control	-1.20818	-1.02544	9.07583	0.0597072	0.0526297	1
7507	10400141	NM_181412 // Zbed4 // zinc finger, BED domain containing 4 // 15 E3|15 // 223773 /// BC	Zbed4	NM_181412	0.0174567	0.14894	0.0174567	0.14894	0.898417	-1.11307	KO down vs Control	-1.20909	-1.02468	8.91244	0.0597087	0.0535958	1
16113	10555197	NM_010837 // Mtap6 // microtubule-associated protein 6 // 7|7 E2-F1 // 17760 /// ENSMUS	Mtap6	NM_010837	0.0618807	0.281718	0.0618807	0.281718	0.898433	-1.11305	KO down vs Control	-1.24726	1.00677	4.7061	0.0596886	0.101466	1
15946	10551865	NM_198027 // Alkbh6 // alkB, alkylation repair homolog 6 (E. coli) // 7 B1|7 // 233065	Alkbh6	NM_198027	0.0297402	0.19506	0.0297402	0.19506	0.898476	-1.113	KO down vs Control	-1.22212	-1.01362	6.96653	0.0596359	0.0684827	1
8118	10409737	NM_023328 // Agtpbp1 // ATP/GTP binding protein 1 // 13 B2|13 37.0 cM // 67269 /// ENSM	Agtpbp1	NM_023328	0.024715	0.179558	0.024715	0.179558	0.898482	-1.11299	KO down vs Control	-1.21716	-1.01773	7.61178	0.0596283	0.0626695	1
13059	10499420	NM_031248 // Lamtor2 // late endosomal/lysosomal adaptor, MAPK and MTOR activator 2 //	Lamtor2	NM_031248	0.00162316	0.0425416	0.00162316	0.0425416	0.898479	-1.11299	KO down vs Control	-1.17354	-1.05557	21.7169	0.0596324	0.0219672	1
9369	10432593	NM_153407 // Csrnp2 // cysteine-serine-rich nuclear protein 2 // 15 F1|15 // 207785 ///	Csrnp2	NM_153407	0.00240474	0.0538036	0.00240474	0.0538036	0.898534	-1.11292	KO down vs Control	-1.17768	-1.05173	19.0309	0.0595636	0.0250386	1
10841	10458398	NM_008214 // Hars // histidyl-tRNA synthetase // 18 B2|18 // 15115 /// ENSMUST000000014	Hars	NM_008214	0.0121511	0.121299	0.0121511	0.121299	0.898556	-1.1129	KO down vs Control	-1.20136	-1.03095	10.3994	0.0595366	0.0457999	1
15888	10550889	NM_028047 // 1500002O20Rik // RIKEN cDNA 1500002O20 gene // 7 A3|7 // 71997 /// ENSMUST	1500002O20Rik	NM_028047	0.103483	0.365414	0.103483	0.365414	0.898574	-1.11287	KO down vs Control	-1.27275	1.02766	3.37543	0.0595137	0.141052	1
15308	10540265	NM_001113198 // Mitf // microphthalmia-associated transcription factor // 6 D3|6 40.0 c	Mitf	NM_001113198	0.12294	0.394228	0.12294	0.394228	0.89858	-1.11287	KO down vs Control	-1.28397	1.03673	2.97323	0.0595063	0.160112	1
9569	10436372	NM_028523 // Dcbld2 // discoidin, CUB and LCCL domain containing 2 // 16 C1.2|16 // 733	Dcbld2	NM_028523	0.00126025	0.0378563	0.00126025	0.0378563	0.898592	-1.11285	KO down vs Control	-1.1708	-1.05777	23.5926	0.0594914	0.020173	1
13399	10504375	NM_173788 // Npr2 // natriuretic peptide receptor 2 // 4 B1|4 21.5 cM // 230103 /// ENS	Npr2	NM_173788	0.326872	0.629022	0.326872	0.629022	0.898614	-1.11282	KO down vs Control	-1.40911	1.13787	1.09057	0.0594647	0.436211	1
7482	10399696	NM_001081977 // Rnf144a // ring finger protein 144A // 12|12 A3 // 108089 /// ENSMUST00	Rnf144a	NM_001081977	0.0095438	0.106144	0.0095438	0.106144	0.89865	-1.11278	KO down vs Control	-1.19676	-1.03469	11.471	0.0594206	0.0414405	1
11691	10474028	NM_145122 // Pex16 // peroxisomal biogenesis factor 16 // 2 E1|2 // 18633 /// ENSMUST00	Pex16	NM_145122	0.0398413	0.22534	0.0398413	0.22534	0.898747	-1.11266	KO down vs Control	-1.23019	-1.00636	6.01002	0.0592995	0.0789341	1
14620	10526838	NM_010325 // Got2 // glutamate oxaloacetate transaminase 2, mitochondrial // 8 D1|8 46.	Got2	NM_010325	0.121584	0.391875	0.121584	0.391875	0.898886	-1.11249	KO down vs Control	-1.28218	1.03599	2.99848	0.0591283	0.157756	1
9240	10430096	NM_198119 // Lrrc24 // leucine rich repeat containing 24 // 15 D3|15 // 378937 /// ENSM	Lrrc24	NM_198119	0.0315874	0.20155	0.0315874	0.20155	0.898884	-1.11249	KO down vs Control	-1.22278	-1.01215	6.76322	0.0591307	0.0699438	1
15449	10542896	NM_009753 // Bicd1 // bicaudal D homolog 1 (Drosophila) // 6 G3|6 // 12121 /// ENSMUST0	Bicd1	NM_009753	0.0544762	0.263605	0.0544762	0.263605	0.898901	-1.11247	KO down vs Control	-1.24081	1.0026	5.06732	0.0591101	0.0933198	1
7433	10399148	NM_175930 // Rapgef5 // Rap guanine nucleotide exchange factor (GEF) 5 // 12 F2|12 // 2	Rapgef5	NM_175930	0.185745	0.480126	0.185745	0.480126	0.89891	-1.11246	KO down vs Control	-1.31829	1.06523	2.09565	0.0590983	0.225603	1
6489	10381934	ENSMUST00000124367 // Tanc2 // tetratricopeptide repeat, ankyrin repeat and coiled-coil	Tanc2	ENSMUST00000124367	0.14075	0.419653	0.14075	0.419653	0.898911	-1.11246	KO down vs Control	-1.29292	1.04474	2.67227	0.059097	0.176919	1
7978	10407841	NM_001081348 // Hecw1 // HECT, C2 and WW domain containing E3 ubiquitin protein ligase	Hecw1	NM_001081348	0.00694301	0.0916351	0.00694301	0.0916351	0.899027	-1.11231	KO down vs Control	-1.19071	-1.03908	12.988	0.0589541	0.036313	1
14884	10531653	NM_182841 // Tmem150c // transmembrane protein 150C // 5 E4|5 // 231503 /// ENSMUST0000	Tmem150c	NM_182841	0.290105	0.596113	0.290105	0.596113	0.899049	-1.11229	KO down vs Control	-1.38133	1.11652	1.28324	0.0589279	0.36737	1
9302	10431140	NM_001163145 // 1810041L15Rik // RIKEN cDNA 1810041L15 gene // 15 E2|15 // 72301 /// EN	1810041L15Rik	NM_001163145	0.151623	0.434998	0.151623	0.434998	0.899119	-1.1122	KO down vs Control	-1.29829	1.04956	2.51227	0.0588406	0.18737	1
11634	10472989	NM_010467 // Hoxd1 // homeobox D1 // 2 C3|2 45.0 cM // 15429 /// ENSMUST00000047793 //	Hoxd1	NM_010467	0.142132	0.421312	0.142132	0.421312	0.899248	-1.11204	KO down vs Control	-1.29253	1.0452	2.65104	0.0586824	0.177085	1
15053	10534960	NM_080450 // Gjc3 // gap junction protein, gamma 3 // 5 G2|5 // 118446 /// ENSMUST00000	Gjc3	NM_080450	0.110458	0.376794	0.110458	0.376794	0.899268	-1.11202	KO down vs Control	-1.27456	1.03072	3.22065	0.0586575	0.145704	1
17406	10577586	NM_001122820 // Ap3m2 // adaptor-related protein complex 3, mu 2 subunit // 8 A2|8 // 6	Ap3m2	NM_001122820	0.0219729	0.16857	0.0219729	0.16857	0.899272	-1.11201	KO down vs Control	-1.2123	-1.02002	8.03849	0.0586526	0.0583718	1
10394	10450843	NM_001115075 // H2-M5 // histocompatibility 2, M region locus 5 // 17 B1|17 20.33 cM //	H2-M5	NM_001115075	0.0182914	0.151997	0.0182914	0.151997	0.899316	-1.11196	KO down vs Control	-1.20797	-1.02357	8.73075	0.0585985	0.0536939	1
16798	10566205	NM_001001559 // Dub2a // deubiquitinating enzyme 2a // 7 E3|7 // 384701 /// ENSMUST0000	Dub2a	NM_001001559	0.520945	0.768135	0.520945	0.768135	0.899351	-1.11191	KO down vs Control	-1.60078	1.29477	0.450627	0.0585559	1.03954	1
12183	10482918	XM_978596 // Gm13570 // predicted gene 13570 // 2 C1.1|2 // 667103	Gm13570	XM_978596	0.263764	0.570875	0.263764	0.570875	0.899389	-1.11187	KO down vs Control	-1.36273	1.10231	1.4446	0.0585099	0.32402	1
7297	10397054	NM_001165256 // Dcaf4 // DDB1 and CUL4 associated factor 4 // 12|12 D3 // 73828 /// NM_	Dcaf4	NM_001165256	0.00319769	0.0623789	0.00319769	0.0623789	0.899444	-1.1118	KO down vs Control	-1.17919	-1.04825	17.2438	0.0584419	0.0271133	1
14332	10521440	NM_027373 // Afap1 // actin filament associated protein 1 // 5|5 B1 // 70292 /// ENSMUS	Afap1	NM_027373	0.164942	0.453477	0.164942	0.453477	0.899477	-1.11176	KO down vs Control	-1.30446	1.05538	2.33593	0.0584019	0.200013	1
11477	10470322	NM_013678 // Surf2 // surfeit gene 2 // 2 A3|2 15.5 cM // 20931 /// ENSMUST00000015017	Surf2	NM_013678	0.00653887	0.0888759	0.00653887	0.0888759	0.899628	-1.11157	KO down vs Control	-1.18849	-1.03963	13.288	0.0582168	0.0350492	1
16940	10568780	ENSMUST00000119664 // Mapk1ip1 // mitogen-activated protein kinase 1 interacting protei	Mapk1ip1	ENSMUST00000119664	0.0591354	0.275126	0.0591354	0.275126	0.899763	-1.1114	KO down vs Control	-1.24162	1.00518	4.83324	0.0580516	0.0960873	1
13041	10499062	NM_001205355 // Fhdc1 // FH2 domain containing 1 // 3 F1|3 // 229474 /// NM_001033301 /	Fhdc1	NM_001205355	0.0567422	0.269844	0.0567422	0.269844	0.899807	-1.11135	KO down vs Control	-1.23986	1.00385	4.95041	0.0579983	0.0937269	1
15405	10542297	NM_026371 // Loh12cr1 // loss of heterozygosity, 12, chromosomal region 1 homolog (huma	Loh12cr1	NM_026371	0.0461544	0.242902	0.0461544	0.242902	0.899833	-1.11132	KO down vs Control	-1.2322	-1.0023	5.55672	0.0579664	0.0834541	1
13069	10499514	NM_183037 // Trim46 // tripartite motif-containing 46 // 3 F1|3 // 360213 /// ENSMUST00	Trim46	NM_183037	0.11895	0.388932	0.11895	0.388932	0.899842	-1.11131	KO down vs Control	-1.27752	1.03443	3.04861	0.0579551	0.152083	1
15215	10538519	NM_011153 // Ppp1r17 // protein phosphatase 1, regulatory subunit 17 // 6 C1|6 23.22 cM	Ppp1r17	NM_011153	0.599805	0.816517	0.599805	0.816517	0.899848	-1.1113	KO down vs Control	-1.73505	1.40492	0.298368	0.0579475	1.55372	1
11625	10472860	NM_001204165 // Rapgef4 // Rap guanine nucleotide exchange factor (GEF) 4 // 2 C3|2 //	Rapgef4	NM_001204165	0.0930636	0.347078	0.0930636	0.347078	0.899908	-1.11123	KO down vs Control	-1.26243	1.02236	3.63389	0.0578749	0.127411	1
13028	10498710	NM_009738 // Bche // butyrylcholinesterase // 3 E3|3 // 12038 /// ENSMUST00000029367 //	Bche	NM_009738	0.173932	0.46449	0.173932	0.46449	0.899938	-1.11119	KO down vs Control	-1.30778	1.05916	2.22735	0.0578373	0.207735	1
11766	10475324	ENSMUST00000078222 // Ckmt1 // creatine kinase, mitochondrial 1, ubiquitous // 2 F1-F3|	Ckmt1	ENSMUST00000078222	0.303577	0.607478	0.303577	0.607478	0.899957	-1.11116	KO down vs Control	-1.38612	1.12265	1.20866	0.0578148	0.38267	1
13942	10514298	NM_198831 // Mrpl48 // mitochondrial ribosomal protein L48 // 7 E1|7 // 52443 /// ENSMU	Mrpl48	NM_198831	0.0357443	0.213767	0.0357443	0.213767	0.899959	-1.11116	KO down vs Control	-1.22362	-1.00904	6.35623	0.0578124	0.0727631	1
8508	10416541	NM_001253759 // Enox1 // ecto-NOX disulfide-thiol exchanger 1 // 14 D3|14 // 239188 ///	Enox1	NM_001253759	0.0563354	0.26916	0.0563354	0.26916	0.899966	-1.11115	KO down vs Control	-1.23913	1.00362	4.97095	0.0578034	0.0930259	1
11744	10474851	ENSMUST00000036578 // Bahd1 // bromo adjacent homology domain containing 1 // 2 E5|2 //	Bahd1	ENSMUST00000036578	0.0177572	0.149668	0.0177572	0.149668	0.900032	-1.11107	KO down vs Control	-1.20561	-1.02394	8.84581	0.0577237	0.0522044	1
5449	10362861	NM_172938 // Scml4 // sex comb on midleg-like 4 (Drosophila) // 10 B2|10 // 268297 ///	Scml4	NM_172938	0.0558871	0.267969	0.0558871	0.267969	0.90004	-1.11106	KO down vs Control	-1.23861	1.00337	4.99381	0.0577137	0.0924564	1
16081	10554655	NM_175366 // Mex3b // mex3 homolog B (C. elegans) // 7 D3|7 41.0 cM // 108797 /// ENSMU	Mex3b	NM_175366	0.051397	0.255107	0.051397	0.255107	0.90009	-1.111	KO down vs Control	-1.23532	1.00081	5.23655	0.0576525	0.0880771	1
4820	10352725	NM_025864 // Tmem206 // transmembrane protein 206 // 1 H6|1 // 66950 /// ENSMUST0000002	Tmem206	NM_025864	0.0992048	0.357264	0.0992048	0.357264	0.900087	-1.111	KO down vs Control	-1.26546	1.02522	3.47728	0.0576567	0.132648	1
10688	10455948	NM_001081328 // Chsy3 // chondroitin sulfate synthase 3 // 18 D3|18 // 78923 /// ENSMUS	Chsy3	NM_001081328	0.149689	0.432182	0.149689	0.432182	0.900164	-1.11091	KO down vs Control	-1.29353	1.04814	2.5396	0.0575622	0.181327	1
9648	10437590	NM_025821 // Carhsp1 // calcium regulated heat stable protein 1 // 16 A1|16 1.7 cM // 5	Carhsp1	NM_025821	0.0731822	0.307524	0.0731822	0.307524	0.900241	-1.11081	KO down vs Control	-1.24938	1.01254	4.25004	0.0574686	0.108175	1
18347	10593856	NM_172924 // C230081A13Rik // RIKEN cDNA C230081A13 gene // 9 B|9 // 244895 /// ENSMUST	C230081A13Rik	NM_172924	0.0101646	0.109967	0.0101646	0.109967	0.900304	-1.11074	KO down vs Control	-1.19415	-1.03315	11.1849	0.0573924	0.0410498	1
13258	10502845	ENSMUST00000068243 // Fam73a // family with sequence similarity 73, member A // 3 H3|3	Fam73a	ENSMUST00000068243	0.00056888	0.0246873	0.00056888	0.0246873	0.900309	-1.11073	KO down vs Control	-1.16066	-1.06295	30.3295	0.0573865	0.0151368	1
9676	10438103	ENSMUST00000023452 // Ccdc116 // coiled-coil domain containing 116 // 16|16 B1 // 76872	Ccdc116	ENSMUST00000023452	0.0112952	0.116012	0.0112952	0.116012	0.900324	-1.11071	KO down vs Control	-1.19598	-1.03152	10.7165	0.0573687	0.0428265	1
14960	10533050	NM_030704 // Hspb8 // heat shock protein 8 // 5 F|5 59.0 cM // 80888 /// ENSMUST0000003	Hspb8	NM_030704	0.305376	0.609489	0.305376	0.609489	0.900349	-1.11068	KO down vs Control	-1.38547	1.1231	1.19907	0.0573384	0.382552	1
8516	10416700	NM_001013753 // Pcdh17 // protocadherin 17 // 14 D3|14 // 219228 /// ENSMUST00000071370	Pcdh17	NM_001013753	0.327842	0.629157	0.327842	0.629157	0.900382	-1.11064	KO down vs Control	-1.40095	1.13573	1.08592	0.0572983	0.422118	1
6840	10388784	NR_037683 // Snord42b // small nucleolar RNA, C/D box 42B // 11 B5 // 100529077	Snord42b	NR_037683	0.142145	0.421312	0.142145	0.421312	0.900388	-1.11063	KO down vs Control	-1.28858	1.04465	2.65084	0.0572902	0.172897	1
11955	10478847	NM_001081005 // 1500012F01Rik // RIKEN cDNA 1500012F01 gene // 2 H3|2 // 68949 /// ENSM	1500012F01Rik	NM_001081005	0.00218416	0.0512245	0.00218416	0.0512245	0.900398	-1.11062	KO down vs Control	-1.1729	-1.05165	19.6639	0.0572786	0.023303	1
16174	10556598	NM_175645 // Xylt1 // xylosyltransferase 1 // 7 F2|7 // 233781 /// ENSMUST00000032892 /	Xylt1	NM_175645	0.0577036	0.272019	0.0577036	0.272019	0.90046	-1.11054	KO down vs Control	-1.23868	1.00436	4.90259	0.0572034	0.093344	1
11194	10464949	BC062886 // Pacs1 // phosphofurin acidic cluster sorting protein 1 // 19 A|19 // 107975	Pacs1	BC062886	0.0515596	0.255107	0.0515596	0.255107	0.900469	-1.11053	KO down vs Control	-1.2344	1.0009	5.22729	0.0571931	0.0875299	1
15594	10545608	NM_011350 // Sema4f // sema domain, immunoglobulin domain (Ig), TM domain, and short cy	Sema4f	NM_011350	0.196623	0.491912	0.196623	0.491912	0.900503	-1.11049	KO down vs Control	-1.31834	1.06905	1.98405	0.0571509	0.230442	1
18451	10595630	NM_001128601 // Gm2382 // predicted gene 2382 // 9 E3.1|9 // 100039707 /// ENSMUST00000	Gm2382	NM_001128601	0.0260051	0.183974	0.0260051	0.183974	0.900652	-1.11031	KO down vs Control	-1.21307	-1.01625	7.43122	0.0569716	0.0613321	1
17635	10581266	NM_026481 // Tppp3 // tubulin polymerization-promoting protein family member 3 // 8|8 D	Tppp3	NM_026481	0.144232	0.423962	0.144232	0.423962	0.900674	-1.11028	KO down vs Control	-1.28874	1.04545	2.6193	0.0569445	0.173923	1
8768	10421188	NM_001146012 // R3hcc1 // R3H domain and coiled-coil containing 1 // 14 D2|14 32.5 cM /	R3hcc1	NM_001146012	0.0784339	0.318112	0.0784339	0.318112	0.900699	-1.11025	KO down vs Control	-1.25127	1.0151	4.06791	0.0569143	0.111928	1
5031	10356593	NM_019479 // Hes6 // hairy and enhancer of split 6 (Drosophila) // 1 D|1 // 55927 /// E	Hes6	NM_019479	0.103974	0.366117	0.103974	0.366117	0.900723	-1.11022	KO down vs Control	-1.26619	1.02726	3.3641	0.0568851	0.135275	1
16436	10562204	NM_022007 // Fxyd7 // FXYD domain-containing ion transport regulator 7 // 7 B1|7 // 577	Fxyd7	NM_022007	0.264323	0.571521	0.264323	0.571521	0.900732	-1.11021	KO down vs Control	-1.35715	1.10108	1.44094	0.0568743	0.315762	1
15680	10546903	ENSMUST00000032410 // Tada3 // transcriptional adaptor 3 // 6 E3|6 // 101206 /// NM_133	Tada3	ENSMUST00000032410	0.0215927	0.167146	0.0215927	0.167146	0.900745	-1.11019	KO down vs Control	-1.2083	-1.02005	8.10295	0.0568584	0.056136	1
4880	10353729	NM_001164286 // Gm5415 // predicted gene 5415 // 1 B|1 // 408191 /// ENSMUST00000171322	Gm5415	NM_001164286	0.0372403	0.218639	0.0372403	0.218639	0.900787	-1.11014	KO down vs Control	-1.2227	-1.00794	6.22423	0.0568076	0.0730149	1
4439	10344789	NM_026493 // Cspp1 // centrosome and spindle pole associated protein 1 // 1 A2|1 // 211	Cspp1	NM_026493	0.00682089	0.0906489	0.00682089	0.0906489	0.900813	-1.11011	KO down vs Control	-1.18657	-1.03857	13.0763	0.0567762	0.0347353	1
5518	10363962	NM_010311 // Gnaz // guanine nucleotide binding protein, alpha z subunit // 10 B5.3|10	Gnaz	NM_010311	0.118589	0.388717	0.118589	0.388717	0.900884	-1.11002	KO down vs Control	-1.27389	1.03388	3.05557	0.0566912	0.148427	1
6573	10383684	NM_010718 // Limk2 // LIM motif-containing protein kinase 2 // 11|11 D // 16886 /// ENS	Limk2	NM_010718	0.000875073	0.0312863	0.000875073	0.0312863	0.900888	-1.11002	KO down vs Control	-1.16313	-1.05933	26.5153	0.0566859	0.0171028	1
12515	10490203	NM_001077510 // Gnas // GNAS (guanine nucleotide binding protein, alpha stimulating) co	Gnas	NM_001077510	0.301821	0.605648	0.301821	0.605648	0.900901	-1.11	KO down vs Control	-1.38045	1.1204	1.21811	0.05667	0.372184	1
14813	10530406	NM_008066 // Gabra2 // gamma-aminobutyric acid (GABA) A receptor, subunit alpha 2 // 5	Gabra2	NM_008066	0.395013	0.683613	0.395013	0.683613	0.900914	-1.10998	KO down vs Control	-1.45072	1.17747	0.807816	0.0566544	0.561063	1
8804	10421853	NM_010701 // Lect1 // leukocyte cell derived chemotaxin 1 // 14 D3|14 // 16840 /// ENSM	Lect1	NM_010701	0.376938	0.670218	0.376938	0.670218	0.900928	-1.10997	KO down vs Control	-1.43551	1.16516	0.875036	0.0566378	0.51781	1
11457	10469951	NM_176834 // Rnf208 // ring finger protein 208 // 2 A3|2 // 68846 /// ENSMUST0000011435	Rnf208	NM_176834	0.0342859	0.210669	0.0342859	0.210669	0.901004	-1.10987	KO down vs Control	-1.21969	-1.00995	6.49186	0.0565461	0.0696825	1
18777	10600973	NM_008784 // Igbp1 // immunoglobulin (CD79A) binding protein 1 // X C3|X // 18518 /// E	Igbp1	NM_008784	0.00557347	0.0816657	0.00557347	0.0816657	0.901091	-1.10977	KO down vs Control	-1.18304	-1.04103	14.1101	0.0564417	0.0320008	1
7603	10401607	NM_008827 // Pgf // placental growth factor // 12 D|12 39.0 cM // 18654 /// ENSMUST0000	Pgf	NM_008827	0.0125925	0.123961	0.0125925	0.123961	0.901134	-1.10971	KO down vs Control	-1.19614	-1.02954	10.2467	0.0563904	0.0440262	1
12198	10483353	NM_009135 // Scn7a // sodium channel, voltage-gated, type VII, alpha // 2 C1.3|2 45.0 c	Scn7a	NM_009135	0.0718103	0.304482	0.0718103	0.304482	0.90122	-1.10961	KO down vs Control	-1.24565	1.01172	4.3004	0.0562863	0.104709	1
19111	10606835	NM_009749 // Bex2 // brain expressed X-linked 2 // X F1|X 57.5 cM // 12069 /// ENSMUST0	Bex2	NM_009749	0.164904	0.453477	0.164904	0.453477	0.901225	-1.1096	KO down vs Control	-1.2981	1.05432	2.33641	0.05628	0.192706	1
9100	10427286	NM_008272 // Hoxc9 // homeobox C9 // 15 F3|15 57.4 cM // 15427 /// ENSMUST00000001706 /	Hoxc9	NM_008272	0.114726	0.382906	0.114726	0.382906	0.901238	-1.10959	KO down vs Control	-1.27059	1.03201	3.13209	0.0562655	0.143713	1
5450	10362876	NM_027772 // Pdss2 // prenyl (solanesyl) diphosphate synthase, subunit 2 // 10 B2|10 30	Pdss2	NM_027772	0.081268	0.323915	0.081268	0.323915	0.901349	-1.10945	KO down vs Control	-1.25104	1.01638	3.97604	0.0561314	0.112939	1
9400	10433403	NM_021477 // Rbfox1 // RNA binding protein, fox-1 homolog (C. elegans) 1 // 16 A1|16 7.	Rbfox1	NM_021477	0.356129	0.65246	0.356129	0.65246	0.901365	-1.10943	KO down vs Control	-1.41677	1.15107	0.958967	0.0561129	0.468111	1
15737	10547837	NM_013700 // Usp5 // ubiquitin specific peptidase 5 (isopeptidase T) // 6 F2|6 60.2 cM	Usp5	NM_013700	0.0356666	0.213531	0.0356666	0.213531	0.901414	-1.10937	KO down vs Control	-1.21978	-1.00895	6.36328	0.0560533	0.070471	1
9205	10429178	NM_001145888 // Zfat // zinc finger and AT hook domain containing // 15 D2|15 // 380993	Zfat	NM_001145888	0.0122727	0.12205	0.0122727	0.12205	0.901459	-1.10931	KO down vs Control	-1.19492	-1.02984	10.3567	0.0559999	0.0432571	1
11467	10470214	NM_175462 // Kcnt1 // potassium channel, subfamily T, member 1 // 2 A3|2 // 227632 ///	Kcnt1	NM_175462	0.210345	0.508017	0.210345	0.508017	0.901469	-1.1093	KO down vs Control	-1.3223	1.07456	1.85471	0.0559883	0.241496	1
15148	10536827	ENSMUST00000096084 // Ccdc136 // coiled-coil domain containing 136 // 6 A3.3|6 // 23266	Ccdc136	ENSMUST00000096084	0.000399684	0.0208676	0.000399684	0.0208676	0.901474	-1.10929	KO down vs Control	-1.1559	-1.06457	33.7788	0.0559822	0.0132585	1
5652	10366446	NM_146010 // Tspan8 // tetraspanin 8 // 10 D2|10 // 216350 /// ENSMUST00000035563 // Ts	Tspan8	NM_146010	0.582861	0.807561	0.582861	0.807561	0.901492	-1.10927	KO down vs Control	-1.6847	1.36914	0.327488	0.0559603	1.36702	1
13310	10503234	NM_028940 // Clvs1 // clavesin 1 // 4 A1|4 // 74438 /// ENSMUST00000038841 // Clvs1 //	Clvs1	NM_028940	0.0500613	0.253797	0.0500613	0.253797	0.901587	-1.10916	KO down vs Control	-1.23027	1.00004	5.31404	0.0558472	0.084075	1
10992	10461057	ENSMUST00000066646 // Rcor2 // REST corepressor 2 // 19 A|19 // 104383 /// ENSMUST00000	Rcor2	ENSMUST00000066646	0.156826	0.440889	0.156826	0.440889	0.90158	-1.10916	KO down vs Control	-1.29243	1.05055	2.44101	0.0558551	0.183056	1
12336	10486595	NM_001024856 // Ttbk2 // tau tubulin kinase 2 // 2 F1|2 // 140810 /// ENSMUST0000008584	Ttbk2	NM_001024856	0.00420222	0.0705843	0.00420222	0.0705843	0.901618	-1.10912	KO down vs Control	-1.17814	-1.04414	15.6477	0.0558091	0.0285329	1
12126	10481621	NM_198001 // 1110008P14Rik // RIKEN cDNA 1110008P14 gene // 2 B|2 // 73737 /// ENSMUST0	1110008P14Rik	NM_198001	0.228791	0.531461	0.228791	0.531461	0.901715	-1.109	KO down vs Control	-1.3318	1.08288	1.69809	0.0556933	0.26238	1
4514	10346150	NM_019790 // Tmeff2 // transmembrane protein with EGF-like and two follistatin-like dom	Tmeff2	NM_019790	0.000449842	0.0220842	0.000449842	0.0220842	0.901727	-1.10898	KO down vs Control	-1.1563	-1.0636	32.5894	0.0556795	0.0136681	1
10721	10456501	NM_026440 // Rnmt // RNA (guanine-7-) methyltransferase // 18|18 E1 // 67897 /// ENSMUS	Rnmt	NM_026440	0.124573	0.396854	0.124573	0.396854	0.901764	-1.10894	KO down vs Control	-1.27429	1.03623	2.9433	0.0556357	0.15122	1
12155	10482177	NM_009261 // Strbp // spermatid perinuclear RNA binding protein // 2 B|2 // 20744 /// E	Strbp	NM_009261	0.00547911	0.080546	0.00547911	0.080546	0.901759	-1.10894	KO down vs Control	-1.18139	-1.04094	14.1999	0.0556415	0.0313475	1
13346	10503695	ENSMUST00000108180 // Bach2 // BTB and CNC homology 2 // 4 A4|4 // 12014 /// NM_0011096	Bach2	ENSMUST00000108180	0.0139356	0.13175	0.0139356	0.13175	0.901774	-1.10893	KO down vs Control	-1.19659	-1.02769	9.82054	0.0556233	0.0453118	1
7210	10395457	NM_007960 // Etv1 // ets variant gene 1 // 12 A3-B1|12 18.5 cM // 14009 /// ENSMUST0000	Etv1	NM_007960	0.00263148	0.057029	0.00263148	0.057029	0.90188	-1.10879	KO down vs Control	-1.172	-1.049	18.4519	0.0554969	0.0240612	1
14202	10518812	NM_001081557 // Camta1 // calmodulin binding transcription activator 1 // 4 E2|4 // 100	Camta1	NM_001081557	0.0994931	0.357711	0.0994931	0.357711	0.901975	-1.10868	KO down vs Control	-1.25971	1.02485	3.47023	0.0553833	0.127676	1
10941	10460102	NM_025969 // 1700034H14Rik // RIKEN cDNA 1700034H14 gene // 18|18 E3 // 67105 /// ENSMU	1700034H14Rik	NM_025969	0.107426	0.372418	0.107426	0.372418	0.901989	-1.10866	KO down vs Control	-1.26411	1.02846	3.28631	0.0553672	0.134783	1
7922	10406934	NM_007960 // Etv1 // ets variant gene 1 // 12 A3-B1|12 18.5 cM // 14009 /// ENSMUST0000	Etv1	NM_007960	0.020539	0.162692	0.020539	0.162692	0.902035	-1.1086	KO down vs Control	-1.20404	-1.02074	8.28937	0.0553122	0.0533813	1
15207	10538338	NM_172728 // Creb5 // cAMP responsive element binding protein 5 // 6 B3|6 25.8 cM // 23	Creb5	NM_172728	0.0907303	0.342527	0.0907303	0.342527	0.902089	-1.10854	KO down vs Control	-1.25436	1.02075	3.69696	0.0552486	0.119555	1
15065	10535080	NM_197980 // Cox19 // COX19 cytochrome c oxidase assembly homolog (S. cerevisiae) // 5	Cox19	NM_197980	0.050906	0.255107	0.050906	0.255107	0.902095	-1.10853	KO down vs Control	-1.22948	1.00052	5.26473	0.0552412	0.0839415	1
6882	10389617	NM_177167 // Ppm1e // protein phosphatase 1E (PP2C domain containing) // 11 C|11 // 320	Ppm1e	NM_177167	0.0963036	0.352414	0.0963036	0.352414	0.902115	-1.10851	KO down vs Control	-1.25747	1.02334	3.54965	0.0552178	0.124447	1
4625	10348547	ENSMUST00000171112 // Ube2f // ubiquitin-conjugating enzyme E2F (putative) // 1 D|1 //	Ube2f	ENSMUST00000171112	0.191668	0.486407	0.191668	0.486407	0.902172	-1.10844	KO down vs Control	-1.3092	1.06558	2.03381	0.0551491	0.216929	1
17306	10575693	NM_173016 // Vat1l // vesicle amine transport protein 1 homolog-like (T. californica) /	Vat1l	NM_173016	0.282726	0.590743	0.282726	0.590743	0.902182	-1.10842	KO down vs Control	-1.36215	1.1087	1.32625	0.055138	0.332595	1
7335	10397651	NM_178914 // Spata7 // spermatogenesis associated 7 // 12 E|12 // 104871 /// ENSMUST000	Spata7	NM_178914	0.0595412	0.276228	0.0595412	0.276228	0.902198	-1.1084	KO down vs Control	-1.23503	1.00526	4.81398	0.055119	0.0915982	1
4647	10349081	NM_133821 // Phlpp1 // PH domain and leucine rich repeat protein phosphatase 1 // 1 E2.	Phlpp1	NM_133821	0.0346831	0.210677	0.0346831	0.210677	0.902212	-1.10839	KO down vs Control	-1.21691	-1.00954	6.4542	0.0551025	0.0682997	1
9893	10441718	NM_016694 // Park2 // Parkinson disease (autosomal recessive, juvenile) 2, parkin // 17	Park2	NM_016694	0.00596186	0.0848919	0.00596186	0.0848919	0.902236	-1.10836	KO down vs Control	-1.18156	-1.03969	13.7593	0.0550734	0.032021	1
13895	10513166	NM_011207 // Ptpn3 // protein tyrosine phosphatase, non-receptor type 3 // 4 B3|4 27.0	Ptpn3	NM_011207	0.00207158	0.0497794	0.00207158	0.0497794	0.902234	-1.10836	KO down vs Control	-1.16872	-1.05112	20.0187	0.055076	0.0220098	1
18628	10598203	NM_020279 // Ccl28 // chemokine (C-C motif) ligand 28 // 13|13 // 56838 /// ENSMUST0000	Ccl28	NM_020279	0.249894	0.555474	0.249894	0.555474	0.90236	-1.1082	KO down vs Control	-1.3414	1.09224	1.53914	0.0549264	0.285491	1
17922	10585905	NM_001205239 // Parp6 // poly (ADP-ribose) polymerase family, member 6 // 9|9 C // 6728	Parp6	NM_001205239	0.00672633	0.0901457	0.00672633	0.0901457	0.902388	-1.10817	KO down vs Control	-1.18298	-1.03809	13.146	0.0548931	0.0334051	1
18571	10597714	NM_011887 // Scn11a // sodium channel, voltage-gated, type XI, alpha // 9 F3-F4|9 71.0	Scn11a	NM_011887	0.664325	0.85182	0.664325	0.85182	0.902415	-1.10814	KO down vs Control	-1.87443	1.52645	0.202929	0.0548614	2.16279	1
9539	10435752	NM_175548 // Lsamp // limbic system-associated membrane protein // 16|16 B5 // 268890 /	Lsamp	NM_175548	0.188413	0.483868	0.188413	0.483868	0.902466	-1.10808	KO down vs Control	-1.30632	1.06392	2.06747	0.0548015	0.212053	1
15657	10546631	NM_145148 // Frmd4b // FERM domain containing 4B // 6 D3|6 // 232288 /// ENSMUST0000011	Frmd4b	NM_145148	0.273609	0.581017	0.273609	0.581017	0.902516	-1.10801	KO down vs Control	-1.35498	1.10368	1.38169	0.0547419	0.316956	1
6917	10390430	NM_018873 // Srcin1 // SRC kinase signaling inhibitor 1 // 11 D|11 // 56013 /// ENSMUST	Srcin1	NM_018873	0.0081721	0.0990715	0.0081721	0.0990715	0.902678	-1.10781	KO down vs Control	-1.1853	-1.03539	12.1954	0.0545499	0.0357839	1
17082	10571344	NM_172911 // D8Ertd82e // DNA segment, Chr 8, ERATO Doi 82, expressed // 8 A4|8 20.0 cM	D8Ertd82e	NM_172911	0.215228	0.51421	0.215228	0.51421	0.902799	-1.10767	KO down vs Control	-1.31977	1.07567	1.81145	0.0544079	0.240284	1
7382	10398388	NR_029881 // Mir380 // microRNA 380 // 12|12 // 723859	Mir380	NR_029881	0.630107	0.835718	0.630107	0.835718	0.902815	-1.10765	KO down vs Control	-1.77386	1.44583	0.250637	0.0543888	1.73602	1
12174	10482695	NM_001037099 // Cacnb4 // calcium channel, voltage-dependent, beta 4 subunit // 2 C1.1|	Cacnb4	NM_001037099	0.124305	0.396466	0.124305	0.396466	0.902826	-1.10763	KO down vs Control	-1.27064	1.03569	2.94817	0.0543765	0.147553	1
6310	10378649	NM_001199284 // Slc43a2 // solute carrier family 43, member 2 // 11 B5|11 // 215113 ///	Slc43a2	NM_001199284	0.0370178	0.218405	0.0370178	0.218405	0.902949	-1.10748	KO down vs Control	-1.2169	-1.0079	6.24343	0.0542308	0.0694885	1
12258	10485013	BC085239 // 1110051M20Rik // RIKEN cDNA 1110051M20 gene // 2 E1|2 // 228356 /// BC08900	1110051M20Rik	BC085239	0.0144908	0.134553	0.0144908	0.134553	0.903036	-1.10738	KO down vs Control	-1.19443	-1.02667	9.65923	0.054129	0.044831	1
10988	10460987	ENSMUST00000113462 // Nrxn2 // neurexin II // 19 A|19 // 18190 /// NM_001205235 // Nrxn	Nrxn2	ENSMUST00000113462	0.0428804	0.233448	0.0428804	0.233448	0.903072	-1.10733	KO down vs Control	-1.22108	-1.00418	5.78121	0.0540863	0.0748443	1
9545	10435789	ENSMUST00000114694 // Zbtb20 // zinc finger and BTB domain containing 20 // 16 B4|16 28	Zbtb20	ENSMUST00000114694	0.0613922	0.280698	0.0613922	0.280698	0.903175	-1.10721	KO down vs Control	-1.23348	1.00618	4.72819	0.0539655	0.0913086	1
12018	10479698	NM_008665 // Myt1 // myelin transcription factor 1 // 2 H4|2 106.0 cM // 17932 /// ENSM	Myt1	NM_008665	0.22666	0.528479	0.22666	0.528479	0.903193	-1.10718	KO down vs Control	-1.32458	1.08054	1.71528	0.053945	0.251597	1
12131	10481734	NM_199302 // Lrsam1 // leucine rich repeat and sterile alpha motif containing 1 // 2 B|	Lrsam1	NM_199302	0.042489	0.232354	0.042489	0.232354	0.903387	-1.10695	KO down vs Control	-1.21995	-1.00441	5.80949	0.0537174	0.0739719	1
10610	10454771	NM_144865 // Reep2 // receptor accessory protein 2 // 18 B1|18 // 225362 /// NM_0012049	Reep2	NM_144865	0.108529	0.374191	0.108529	0.374191	0.903449	-1.10687	KO down vs Control	-1.26008	1.0285	3.26216	0.0536446	0.131556	1
6404	10380489	NM_146025 // Samd14 // sterile alpha motif domain containing 14 // 11 D|11 // 217125 //	Samd14	NM_146025	0.112028	0.378615	0.112028	0.378615	0.903499	-1.10681	KO down vs Control	-1.26182	1.03003	3.18757	0.0535859	0.134487	1
7550	10400710	NM_001033236 // Mettl21d // methyltransferase like 21D // 12 C2|12 // 207965 /// BC1389	Mettl21d	NM_001033236	0.0070048	0.0919781	0.0070048	0.0919781	0.903564	-1.10673	KO down vs Control	-1.18105	-1.03708	12.9441	0.0535102	0.0330716	1
18337	10593668	NM_172771 // Dmxl2 // Dmx-like 2 // 9|9 C // 235380 /// ENSMUST00000118163 // Dmxl2 //	Dmxl2	NM_172771	0.0383281	0.221281	0.0383281	0.221281	0.903575	-1.10672	KO down vs Control	-1.2163	-1.007	6.13239	0.0534975	0.06979	1
9316	10431463	NM_027081 // Fam116b // family with sequence similarity 116, member B // 15 E3|15 // 69	Fam116b	NM_027081	0.0487652	0.249911	0.0487652	0.249911	0.903614	-1.10667	KO down vs Control	-1.22386	-1.0007	5.39179	0.0534517	0.0793083	1
16439	10562260	NM_027898 // Gramd1a // GRAM domain containing 1A // 7 B1|7 13.0 cM // 52857 /// ENSMUS	Gramd1a	NM_027898	0.00770456	0.0966339	0.00770456	0.0966339	0.903635	-1.10664	KO down vs Control	-1.18232	-1.03581	12.4781	0.0534272	0.0342535	1
15522	10544523	NR_004419 // Rny1 // RNA, Y1 small cytoplasmic, Ro-associated // 6|6 54.3 cM // 19872	Rny1	NR_004419	0.254951	0.561592	0.254951	0.561592	0.903656	-1.10662	KO down vs Control	-1.33885	1.09329	1.50383	0.0534028	0.284089	1
15138	10536541	NM_022332 // St7 // suppression of tumorigenicity 7 // 6 A2|6 // 64213 /// ENSMUST00000	St7	NM_022332	0.0204286	0.162405	0.0204286	0.162405	0.903801	-1.10644	KO down vs Control	-1.19968	-1.02044	8.3096	0.0532336	0.0512501	1
15321	10540509	NM_177328 // Grm7 // glutamate receptor, metabotropic 7 // 6 E3|6 // 108073 /// ENSMUST	Grm7	NM_177328	0.691073	0.866995	0.691073	0.866995	0.903839	-1.10639	KO down vs Control	-1.94805	1.59141	0.169843	0.0531896	2.50536	1
15103	10535883	NM_153572 // Katnal1 // katanin p60 subunit A-like 1 // 5 G3|5 // 231912 /// ENSMUST000	Katnal1	NM_153572	0.0315645	0.20155	0.0315645	0.20155	0.90384	-1.10639	KO down vs Control	-1.21014	-1.01154	6.76565	0.0531888	0.0628928	1
4515	10346191	NM_001205313 // Stat1 // signal transducer and activator of transcription 1 // 1 C1.1|1	Stat1	NM_001205313	0.0725815	0.306075	0.0725815	0.306075	0.903842	-1.10639	KO down vs Control	-1.2385	1.01177	4.27194	0.0531866	0.0996017	1
16685	10564211	NM_013670 // Snrpn // small nuclear ribonucleoprotein N // 7 C|7 29.0 cM // 20646 /// N	Snrpn	NM_013670	0.0372023	0.218574	0.0372023	0.218574	0.903867	-1.10636	KO down vs Control	-1.21467	-1.0077	6.22749	0.0531573	0.0682873	1
17341	10576335	NM_001253783 // Def8 // differentially expressed in FDCP 8 // 8 E1|8 67.0 cM // 23854 /	Def8	NM_001253783	0.0196277	0.158043	0.0196277	0.158043	0.903869	-1.10635	KO down vs Control	-1.19865	-1.02116	8.46062	0.0531541	0.0502603	1
7599	10401519	NM_023409 // Npc2 // Niemann Pick type C2 // 12 D1|12 // 67963 /// ENSMUST00000021668 /	Npc2	NM_023409	0.0351724	0.212356	0.0351724	0.212356	0.903966	-1.10624	KO down vs Control	-1.2128	-1.00903	6.40857	0.0530414	0.0662131	1
18001	10587107	NM_010864 // Myo5a // myosin VA // 9 D|9 42.0 cM // 17918 /// ENSMUST00000123128 // Myo	Myo5a	NM_010864	0.00456659	0.0738635	0.00456659	0.0738635	0.903989	-1.10621	KO down vs Control	-1.1743	-1.04206	15.1834	0.0530156	0.0279335	1
4749	10351269	NM_029115 // 4930455F23Rik // RIKEN cDNA 4930455F23 gene // 1|1 H1 // 74895 /// ENSMUST	4930455F23Rik	NM_029115	0.128452	0.402428	0.128452	0.402428	0.904059	-1.10612	KO down vs Control	-1.26877	1.037	2.87423	0.0529333	0.147332	1
17532	10579554	NM_001029873 // Unc13a // unc-13 homolog A (C. elegans) // 8 B3.3|8 // 382018 /// ENSMU	Unc13a	NM_001029873	0.0227375	0.17193	0.0227375	0.17193	0.904064	-1.10612	KO down vs Control	-1.20146	-1.01834	7.913	0.0529284	0.0535103	1
4819	10352722	AK021325 // D730003I15Rik // RIKEN cDNA D730003I15 gene // 1 H6|1 // 100504360 /// AK15	D730003I15Rik	AK021325	0.0273912	0.187603	0.0273912	0.187603	0.904099	-1.10607	KO down vs Control	-1.20582	-1.01458	7.24945	0.0528874	0.0583629	1
8555	10417245	NM_001256501 // Gm10408 // predicted gene 10408 // 14 A1|14 // 100041840	Gm10408	NM_001256501	0.297326	0.602947	0.297326	0.602947	0.904117	-1.10605	KO down vs Control	-1.36248	1.11373	1.24265	0.052866	0.340343	1
4669	10349744	NM_145977 // Slc45a3 // solute carrier family 45, member 3 // 1 E4|1 // 212980 /// ENSM	Slc45a3	NM_145977	0.0515928	0.255107	0.0515928	0.255107	0.904163	-1.10599	KO down vs Control	-1.22431	1.00089	5.22541	0.0528127	0.0808553	1
9943	10442468	NM_027937 // Caskin1 // CASK interacting protein 1 // 17 A3.3|17 // 268932 /// ENSMUST0	Caskin1	NM_027937	0.0808012	0.322996	0.0808012	0.322996	0.904203	-1.10595	KO down vs Control	-1.24227	1.01566	3.99088	0.0527673	0.105776	1
6676	10385365	NM_028185 // Lsm11 // U7 snRNP-specific Sm-like protein LSM11 // 11 B1.1|11 // 72290 //	Lsm11	NM_028185	0.089776	0.340953	0.089776	0.340953	0.904224	-1.10592	KO down vs Control	-1.24732	1.01983	3.72336	0.0527429	0.113323	1
10580	10454286	NM_153058 // Mapre2 // microtubule-associated protein, RP/EB family, member 2 // 18 A2|	Mapre2	NM_153058	0.0089193	0.10267	0.0089193	0.10267	0.904236	-1.10591	KO down vs Control	-1.18328	-1.03359	11.7834	0.0527279	0.0357981	1
15393	10542040	NM_181402 // Parp11 // poly (ADP-ribose) polymerase family, member 11 // 6 F3|6 // 1011	Parp11	NM_181402	0.0089132	0.10267	0.0089132	0.10267	0.904275	-1.10586	KO down vs Control	-1.18318	-1.03359	11.7866	0.0526828	0.0357578	1
4783	10352066	ENSMUST00000027785 // Sdccag8 // serologically defined colon cancer antigen 8 // 1|1 H3	Sdccag8	ENSMUST00000027785	0.00385486	0.0677425	0.00385486	0.0677425	0.904324	-1.1058	KO down vs Control	-1.17151	-1.04377	16.1398	0.0526268	0.0260854	1
10436	10451736	NM_028162 // Tbc1d5 // TBC1 domain family, member 5 // 17 C|17 // 72238 /// ENSMUST0000	Tbc1d5	NM_028162	0.0113884	0.116696	0.0113884	0.116696	0.904329	-1.10579	KO down vs Control	-1.18711	-1.03005	10.6805	0.0526204	0.0394141	1
11433	10469404	NM_023116 // Cacnb2 // calcium channel, voltage-dependent, beta 2 subunit // 2 A2|2 14.	Cacnb2	NM_023116	0.0431759	0.234438	0.0431759	0.234438	0.904368	-1.10574	KO down vs Control	-1.21787	-1.00395	5.76006	0.0525756	0.0730209	1
13029	10498771	NM_019745 // Pdcd10 // programmed cell death 10 // 3 E3|3 // 56426 /// ENSMUST000001611	Pdcd10	NM_019745	0.421831	0.703961	0.421831	0.703961	0.904388	-1.10572	KO down vs Control	-1.45389	1.18916	0.716693	0.0525525	0.586611	1
5645	10366310	NM_175489 // Osbpl8 // oxysterol binding protein-like 8 // 10 D1|10 // 237542 /// ENSMU	Osbpl8	NM_175489	0.0498769	0.253485	0.0498769	0.253485	0.904402	-1.1057	KO down vs Control	-1.2225	-1.00007	5.32494	0.0525367	0.0789293	1
12257	10484941	ENSMUST00000066473 // Madd // MAP-kinase activating death domain // 2 E1|2 // 228355 //	Madd	ENSMUST00000066473	0.016574	0.144701	0.016574	0.144701	0.904478	-1.10561	KO down vs Control	-1.19372	-1.02401	9.11691	0.0524487	0.0460232	1
8635	10418410	NM_011103 // Prkcd // protein kinase C, delta // 14 B|14 11.0 cM // 18753 /// ENSMUST00	Prkcd	NM_011103	0.0373744	0.219231	0.0373744	0.219231	0.904494	-1.10559	KO down vs Control	-1.21318	-1.00754	6.21272	0.05243	0.0675131	1
6822	10388492	NM_026664 // Vps53 // vacuolar protein sorting 53 (yeast) // 11|11 B4 // 68299 /// ENSM	Vps53	NM_026664	0.0252431	0.18129	0.0252431	0.18129	0.904496	-1.10559	KO down vs Control	-1.20285	-1.01619	7.53646	0.052428	0.0556526	1
16870	10567725	NM_001081329 // Zkscan2 // zinc finger with KRAB and SCAN domains 2 // 7 F3|7 // 210162	Zkscan2	NM_001081329	0.016828	0.146046	0.016828	0.146046	0.904575	-1.10549	KO down vs Control	-1.1938	-1.02372	9.05671	0.0523367	0.0462302	1
15017	10534120	ENSMUST00000161094 // Asl // argininosuccinate lyase // 5 G1.3|5 74.0 cM // 109900 ///	Asl	ENSMUST00000161094	0.045518	0.240943	0.045518	0.240943	0.90464	-1.10541	KO down vs Control	-1.21883	-1.00255	5.59874	0.0522617	0.0746764	1
12807	10494643	NM_008256 // Hmgcs2 // 3-hydroxy-3-methylglutaryl-Coenzyme A synthase 2 // 3 F2.2|3 48.	Hmgcs2	NM_008256	0.00392594	0.0686883	0.00392594	0.0686883	0.904657	-1.10539	KO down vs Control	-1.17105	-1.04341	16.0347	0.0522422	0.0260646	1
7838	10405853	ENSMUST00000126879 // Zfp369 // zinc finger protein 369 // 13 B3|13 // 170936 /// NM_17	Zfp369	ENSMUST00000126879	0.0929921	0.346993	0.0929921	0.346993	0.904671	-1.10537	KO down vs Control	-1.24775	1.0212	3.63579	0.0522261	0.114915	1
19236	10608709	NM_025998 // Nkain1 // Na+/K+ transporting ATPase interacting 1 // 4|4 D3 // 67149	Nkain1	NM_025998	0.0455954	0.240949	0.0455954	0.240949	0.904778	-1.10524	KO down vs Control	-1.21851	-1.0025	5.59359	0.0521025	0.0745174	1
7102	10394186	ENSMUST00000164607 // Dtnb // dystrobrevin, beta // 12 A1.1|12 2.0 cM // 13528 /// BC03	Dtnb	ENSMUST00000164607	0.00238729	0.0536928	0.00238729	0.0536928	0.904791	-1.10523	KO down vs Control	-1.16518	-1.04836	19.0783	0.0520871	0.0218414	1
13178	10501374	NM_001033304 // 5330417C22Rik // RIKEN cDNA 5330417C22 gene // 3 F3|3 // 229722 /// ENS	5330417C22Rik	NM_001033304	0.0564369	0.269264	0.0564369	0.269264	0.904879	-1.10512	KO down vs Control	-1.22555	1.00349	4.9658	0.0519861	0.0837506	1
8315	10413012	AK034234 // Fut11 // fucosyltransferase 11 // 14|14 B // 73068	Fut11	AK034234	0.265198	0.571938	0.265198	0.571938	0.904919	-1.10507	KO down vs Control	-1.3394	1.09681	1.43523	0.0519405	0.289517	1
17289	10575328	NM_001122594 // Phlpp2 // PH domain and leucine rich repeat protein phosphatase 2 // 8	Phlpp2	NM_001122594	0.0116537	0.118126	0.0116537	0.118126	0.904969	-1.10501	KO down vs Control	-1.18607	-1.02949	10.5801	0.0518834	0.0392308	1
9697	10438460	NM_001005767 // Parl // presenilin associated, rhomboid-like // 16 A3|16 14.0 cM // 381	Parl	NM_001005767	0.0591126	0.275126	0.0591126	0.275126	0.905013	-1.10496	KO down vs Control	-1.22689	1.00488	4.83433	0.0518326	0.0857742	1
10637	10455071	NM_053132 // Pcdhb7 // protocadherin beta 7 // 18 B3|18 // 93878 /// ENSMUST00000053037	Pcdhb7	NM_053132	0.213779	0.512331	0.213779	0.512331	0.905066	-1.10489	KO down vs Control	-1.31004	1.07311	1.82415	0.0517719	0.227051	1
5049	10356968	NM_013626 // Pam // peptidylglycine alpha-amidating monooxygenase // 1 D|1 57.5 cM // 1	Pam	NM_013626	0.00428354	0.0713399	0.00428354	0.0713399	0.905107	-1.10484	KO down vs Control	-1.1712	-1.04225	15.5398	0.0517245	0.0266282	1
6739	10386636	NM_001004143 // Usp22 // ubiquitin specific peptidase 22 // 11 B2|11 // 216825 /// ENSM	Usp22	NM_001004143	0.0086152	0.101322	0.0086152	0.101322	0.905119	-1.10483	KO down vs Control	-1.18081	-1.03373	11.9457	0.0517105	0.0346305	1
7278	10396640	NM_001101471 // Akap5 // A kinase (PRKA) anchor protein 5 // 12 C3|12 // 238276 /// ENS	Akap5	NM_001101471	0.176015	0.466931	0.176015	0.466931	0.905135	-1.10481	KO down vs Control	-1.28984	1.05672	2.20326	0.0516928	0.187696	1
15150	10536895	NM_025381 // Atp6v1f // ATPase, H+ transporting, lysosomal V1 subunit F // 6|6 A3 // 66	Atp6v1f	NM_025381	0.218019	0.517682	0.218019	0.517682	0.905159	-1.10478	KO down vs Control	-1.31196	1.0749	1.78733	0.0516652	0.23125	1
5441	10362717	NM_031877 // Wasf1 // WAS protein family, member 1 // 10 B1|10 25.0 cM // 83767 /// ENS	Wasf1	NM_031877	0.00832596	0.0998584	0.00832596	0.0998584	0.905219	-1.10471	KO down vs Control	-1.18007	-1.03415	12.1068	0.0515967	0.0340944	1
19173	10607792	ENSMUST00000058787 // Glra2 // glycine receptor, alpha 2 subunit // X F5|X 72.0 cM // 2	Glra2	ENSMUST00000058787	0.291643	0.598052	0.291643	0.598052	0.905222	-1.1047	KO down vs Control	-1.35388	1.1094	1.27447	0.0515925	0.323852	1
5840	10369932	NM_027890 // Susd2 // sushi domain containing 2 // 10|10 B5.3 // 71733 /// ENSMUST00000	Susd2	NM_027890	0.502757	0.755248	0.502757	0.755248	0.905232	-1.10469	KO down vs Control	-1.53228	1.25562	0.492403	0.0515814	0.838034	1
8396	10414594	NM_001029990 // Mettl17 // methyltransferase like 17 // 14 C2|14 20.0 cM // 52535 /// E	Mettl17	NM_001029990	0.0292808	0.193495	0.0292808	0.193495	0.905272	-1.10464	KO down vs Control	-1.20459	-1.01298	7.01958	0.0515361	0.0587341	1
14974	10533323	NM_172126 // Adam1a // a disintegrin and metallopeptidase domain 1a // 5 F|5 65.0 cM //	Adam1a	NM_172126	0.138834	0.417805	0.138834	0.417805	0.905379	-1.10451	KO down vs Control	-1.26978	1.04085	2.70217	0.0514129	0.152212	1
15602	10545692	NM_183138 // Tet3 // tet methylcytosine dioxygenase 3 // 6 C3|6 // 194388	Tet3	NM_183138	0.0867881	0.334958	0.0867881	0.334958	0.905389	-1.1045	KO down vs Control	-1.24214	1.01822	3.80843	0.0514017	0.107974	1
5060	10357135	NR_027901 // 2900060B14Rik // RIKEN cDNA 2900060B14 gene // 1|1 // 68204	2900060B14Rik	NR_027901	0.150774	0.433909	0.150774	0.433909	0.905426	-1.10445	KO down vs Control	-1.27577	1.04587	2.52421	0.0513595	0.162774	1
5435	10362596	NM_001122893 // Fyn // Fyn proto-oncogene // 10 B1|10 25.0 cM // 14360 /// NM_008054 //	Fyn	NM_001122893	0.0376754	0.219421	0.0376754	0.219421	0.905458	-1.10441	KO down vs Control	-1.21093	-1.00727	6.18709	0.0513226	0.0663609	1
5946	10372060	NM_009950 // Cradd // CASP2 and RIPK1 domain containing adaptor with death domain // 10	Cradd	NM_009950	0.0269883	0.186414	0.0269883	0.186414	0.905474	-1.10439	KO down vs Control	-1.20206	-1.01466	7.30107	0.0513051	0.0562165	1
7798	10405280	NM_019968 // Arl10 // ADP-ribosylation factor-like 10 // 13 B1|13 // 56795 /// ENSMUST0	Arl10	NM_019968	0.0301581	0.196604	0.0301581	0.196604	0.905511	-1.10435	KO down vs Control	-1.20475	-1.01232	6.91915	0.0512621	0.0592698	1
15277	10539702	BC103775 // Fam136a // family with sequence similarity 136, member A // 6 D1|6 // 66488	Fam136a	BC103775	0.0169048	0.146231	0.0169048	0.146231	0.905531	-1.10432	KO down vs Control	-1.19166	-1.02339	9.03872	0.0512394	0.045351	1
11064	10462281	NM_013703 // Vldlr // very low density lipoprotein receptor // 19 C1|19 20.0 cM // 2235	Vldlr	NM_013703	0.00345328	0.06359	0.00345328	0.06359	0.905565	-1.10428	KO down vs Control	-1.1677	-1.04431	16.7833	0.0512007	0.0244056	1
15924	10551487	NM_001177427 // Eid2b // EP300 interacting inhibitor of differentiation 2B // 7 A3|7 //	Eid2b	NM_001177427	0.0735665	0.308548	0.0735665	0.308548	0.905651	-1.10418	KO down vs Control	-1.23384	1.012	4.23615	0.0511029	0.0965082	1
17798	10583759	NM_001164614 // Ccdc159 // coiled-coil domain containing 159 // 9|9 A4 // 67119 /// NM_	Ccdc159	NM_001164614	0.0980173	0.355245	0.0980173	0.355245	0.905716	-1.1041	KO down vs Control	-1.2473	1.02319	3.50656	0.0510289	0.116419	1
14099	10516906	NR_028513 // Snora73b // small nucleolar RNA, H/ACA box 73b // 4 D2.3|4 // 100306945	Snora73b	NR_028513	0.358274	0.654332	0.358274	0.654332	0.905751	-1.10406	KO down vs Control	-1.39542	1.14478	0.949968	0.050989	0.429395	1
18218	10591497	NM_145416 // Kri1 // KRI1 homolog (S. cerevisiae) // 9 A3|9 // 215194 /// ENSMUST000000	Kri1	NM_145416	0.0239558	0.176476	0.0239558	0.176476	0.905797	-1.104	KO down vs Control	-1.19846	-1.01699	7.7237	0.0509371	0.0527593	1
5054	10357051	NM_027534 // Kdsr // 3-ketodihydrosphingosine reductase // 1 E2.1|1 // 70750 /// ENSMUS	Kdsr	NM_027534	0.0316227	0.201677	0.0316227	0.201677	0.905804	-1.10399	KO down vs Control	-1.20524	-1.01125	6.75948	0.0509285	0.0602751	1
11241	10465683	NM_008997 // Rab11b // RAB11B, member RAS oncogene family // 17 B1|17 18.3 cM // 19326	Rab11b	NM_008997	0.0717873	0.304482	0.0717873	0.304482	0.905833	-1.10396	KO down vs Control	-1.23228	1.01113	4.30126	0.0508963	0.094663	1
14254	10519815	NM_001110843 // Cacna2d1 // calcium channel, voltage-dependent, alpha2/delta subunit 1	Cacna2d1	NM_001110843	0.00277796	0.0586672	0.00277796	0.0586672	0.905839	-1.10395	KO down vs Control	-1.16472	-1.04635	18.1101	0.050889	0.0224799	1
8674	10419354	NM_026160 // Map1lc3b // microtubule-associated protein 1 light chain 3 beta // 8 E1|8	Map1lc3b	NM_026160	0.00346538	0.06359	0.00346538	0.06359	0.905841	-1.10395	KO down vs Control	-1.16718	-1.04414	16.7625	0.0508875	0.0242863	1
16794	10566161	NM_198012 // Trim68 // tripartite motif-containing 68 // 7 E3|7 // 101700 /// ENSMUST00	Trim68	NM_198012	0.0056036	0.0817352	0.0056036	0.0817352	0.905841	-1.10395	KO down vs Control	-1.17311	-1.03886	14.0818	0.050887	0.0289095	1
8996	10425335	NM_207708 // Syngr1 // synaptogyrin 1 // 15 E1|15 // 20972 /// NM_009303 // Syngr1 // s	Syngr1	NM_207708	0.0140739	0.131981	0.0140739	0.131981	0.905843	-1.10394	KO down vs Control	-1.18745	-1.02631	9.77963	0.0508844	0.0416248	1
11300	10467013	NM_001013833 // Prkg1 // protein kinase, cGMP-dependent, type I // 19|19 C2 // 19091 //	Prkg1	NM_001013833	0.00161589	0.0425206	0.00161589	0.0425206	0.905885	-1.10389	KO down vs Control	-1.15919	-1.05124	21.7491	0.0508374	0.0186996	1
12764	10494043	NM_028307 // Tdrkh // tudor and KH domain containing protein // 3|3 F2 // 72634 /// ENS	Tdrkh	NM_028307	0.031984	0.20209	0.031984	0.20209	0.90589	-1.10389	KO down vs Control	-1.20533	-1.01099	6.72153	0.0508316	0.0605001	1
10797	10457780	ENSMUST00000049260 // Fam59a // family with sequence similarity 59, member A // 18 A2|1	Fam59a	ENSMUST00000049260	0.00834616	0.0999185	0.00834616	0.0999185	0.906003	-1.10375	KO down vs Control	-1.17841	-1.03382	12.0953	0.0507028	0.0335355	1
7931	10407057	NM_028042 // Ercc8 // excision repaiross-complementing rodent repair deficiency, comple	Ercc8	NM_028042	0.207457	0.50453	0.207457	0.50453	0.90605	-1.10369	KO down vs Control	-1.30284	1.06954	1.88096	0.0506497	0.215421	1
16758	10565519	NM_026734 // Tmem126b // transmembrane protein 126B // 7|7 E1 // 68472 /// ENSMUST00000	Tmem126b	NM_026734	0.0704652	0.301892	0.0704652	0.301892	0.906067	-1.10367	KO down vs Control	-1.23083	1.01046	4.351	0.0506307	0.0930925	1
5101	10357946	NM_001081307 // Ppp1r12b // protein phosphatase 1, regulatory (inhibitor) subunit 12B /	Ppp1r12b	NM_001081307	0.0590162	0.275126	0.0590162	0.275126	0.906072	-1.10366	KO down vs Control	-1.22389	1.00478	4.83894	0.0506247	0.0836957	1
11188	10464858	ENSMUST00000053506 // Bbs1 // Bardet-Biedl syndrome 1 (human) // 19 A|19 // 52028 /// N	Bbs1	ENSMUST00000053506	0.0581018	0.272919	0.0581018	0.272919	0.90609	-1.10364	KO down vs Control	-1.22327	1.0043	4.88309	0.0506051	0.0829067	1
11717	10474373	NM_021275 // Kcna4 // potassium voltage-gated channel, shaker-related subfamily, member	Kcna4	NM_021275	0.101871	0.361759	0.101871	0.361759	0.906101	-1.10363	KO down vs Control	-1.24818	1.02478	3.41315	0.0505923	0.118582	1
7323	10397482	NM_172583 // Tmem63c // transmembrane protein 63c // 12 D2|12 // 217733 /// ENSMUST0000	Tmem63c	NM_172583	0.204565	0.502045	0.204565	0.502045	0.906171	-1.10354	KO down vs Control	-1.30086	1.06819	1.90774	0.0505132	0.211824	1
5015	10356177	NM_152915 // Dner // delta/notch-like EGF-related receptor // 1 C5|1 // 227325 /// ENSM	Dner	NM_152915	0.0848792	0.330899	0.0848792	0.330899	0.9062	-1.10351	KO down vs Control	-1.23866	1.01719	3.86479	0.0504806	0.104493	1
5582	10365136	NM_010347 // Aes // amino-terminal enhancer of split // 10 C1|10 43.0 cM // 14797 /// E	Aes	NM_010347	0.0848119	0.330899	0.0848119	0.330899	0.906261	-1.10344	KO down vs Control	-1.23844	1.01714	3.86681	0.0504112	0.104295	1
17490	10578986	NM_030263 // Psd3 // pleckstrin and Sec7 domain containing 3 // 8 B3.3|8 // 234353 ///	Psd3	NM_030263	0.215013	0.513979	0.215013	0.513979	0.906284	-1.10341	KO down vs Control	-1.30593	1.07262	1.81333	0.0503855	0.222289	1
7197	10395273	BC052902 // Gdap10 // ganglioside-induced differentiation-associated-protein 10 // 12 A	Gdap10	BC052902	0.193125	0.486689	0.193125	0.486689	0.906345	-1.10333	KO down vs Control	-1.29424	1.06317	2.019	0.0503167	0.199373	1
4792	10352166	NM_146105 // Cnst // consortin, connexin sorting protein // 1 H4|1 // 226744 /// ENSMUS	Cnst	NM_146105	0.0694205	0.298656	0.0694205	0.298656	0.906362	-1.10331	KO down vs Control	-1.22938	1.00992	4.39117	0.0502971	0.0916332	1
16017	10553501	NM_080853 // Slc17a6 // solute carrier family 17 (sodium-dependent inorganic phosphate	Slc17a6	NM_080853	0.0332946	0.207265	0.0332946	0.207265	0.906383	-1.10329	KO down vs Control	-1.20515	-1.01004	6.5883	0.0502731	0.0610453	1
6045	10373692	NM_001103366 // Vmn2r87 // vomeronasal 2, receptor 87 // 10 D3|10 // 625131 /// ENSMUST	Vmn2r87	NM_001103366	0.146966	0.427512	0.146966	0.427512	0.906382	-1.10329	KO down vs Control	-1.27054	1.04378	2.57887	0.050274	0.155957	1
11682	10473847	NM_007387 // Acp2 // acid phosphatase 2, lysosomal // 2 E1|2 52.0 cM // 11432 /// ENSMU	Acp2	NM_007387	0.00844117	0.100507	0.00844117	0.100507	0.90651	-1.10313	KO down vs Control	-1.17748	-1.03348	12.0418	0.0501297	0.0333038	1
12308	10485840	NM_177652 // Ryr3 // ryanodine receptor 3 // 2|2 E5-F3 // 20192 /// ENSMUST00000091818	Ryr3	NM_177652	0.0552952	0.266295	0.0552952	0.266295	0.906538	-1.1031	KO down vs Control	-1.22026	1.00283	5.02436	0.0500983	0.0797687	1
11823	10476349	BC100475 // 1110034G24Rik // RIKEN cDNA 1110034G24 gene // 2 F3|2 // 73747 /// ENSMUST0	1110034G24Rik	BC100475	0.0376696	0.219421	0.0376696	0.219421	0.906553	-1.10308	KO down vs Control	-1.20811	-1.00718	6.18758	0.0500815	0.064751	1
14550	10525711	NM_025671 // Ogfod2 // 2-oxoglutarate and iron-dependent oxygenase domain containing 2	Ogfod2	NM_025671	0.018376	0.152059	0.018376	0.152059	0.906574	-1.10305	KO down vs Control	-1.1909	-1.02169	8.71292	0.0500585	0.0459626	1
6657	10385036	NM_008005 // Fgf18 // fibroblast growth factor 18 // 11 A4|11 // 14172 /// ENSMUST00000	Fgf18	NM_008005	0.0341038	0.210067	0.0341038	0.210067	0.906592	-1.10303	KO down vs Control	-1.20526	-1.00947	6.50931	0.0500379	0.061497	1
10926	10459827	NM_001164504 // Rnf165 // ring finger protein 165 // 18 E3|18 // 225743 /// ENSMUST0000	Rnf165	NM_001164504	0.133939	0.410014	0.133939	0.410014	0.906595	-1.10303	KO down vs Control	-1.26321	1.03825	2.7811	0.0500348	0.143928	1
12195	10483299	NM_018733 // Scn1a // sodium channel, voltage-gated, type I, alpha // 2 C1.3|2 36.0 cM	Scn1a	NM_018733	0.0931996	0.347078	0.0931996	0.347078	0.906687	-1.10292	KO down vs Control	-1.24174	1.02081	3.63028	0.0499305	0.110031	1
18441	10595496	ENSMUST00000074468 // Snap91 // synaptosomal-associated protein 91 // 9 E3.2|9 // 20616	Snap91	ENSMUST00000074468	0.0148126	0.135918	0.0148126	0.135918	0.90683	-1.10274	KO down vs Control	-1.18614	-1.02521	9.56926	0.0497703	0.0416085	1
9181	10428594	NM_177225 // Samd12 // sterile alpha motif domain containing 12 // 15 C-D1|15 // 320679	Samd12	NM_177225	0.465258	0.731082	0.465258	0.731082	0.906848	-1.10272	KO down vs Control	-1.47973	1.21689	0.587892	0.0497496	0.676989	1
17006	10569972	ENSMUST00000008350 // Lass4 // LAG1 homolog, ceramide synthase 4 // 8|8 A1.2 // 67260 /	Lass4	ENSMUST00000008350	0.0577627	0.272039	0.0577627	0.272039	0.906862	-1.1027	KO down vs Control	-1.22093	1.00409	4.89969	0.0497338	0.0812033	1
16038	10553935	NM_172310 // Tarsl2 // threonyl-tRNA synthetase-like 2 // 7 C|7 // 272396 /// ENSMUST00	Tarsl2	NM_172310	0.0605804	0.278727	0.0605804	0.278727	0.906898	-1.10266	KO down vs Control	-1.22257	1.00552	4.7654	0.0496943	0.0834252	1
10805	10457886	AK040234 // Gm9960 // predicted gene 9960 // --- // 791345	Gm9960	AK040234	0.262314	0.569046	0.262314	0.569046	0.906905	-1.10265	KO down vs Control	-1.32921	1.09324	1.45415	0.0496866	0.273349	1
13733	10510687	NM_133348 // Acot7 // acyl-CoA thioesterase 7 // 4 E2|4 // 70025 /// ENSMUST00000075363	Acot7	NM_133348	0.0196717	0.158204	0.0196717	0.158204	0.906912	-1.10264	KO down vs Control	-1.1915	-1.02041	8.45212	0.0496787	0.0470213	1
5286	10360202	NM_010916 // Nhlh1 // nescient helix loop helix 1 // 1 H3|1 93.4 cM // 18071 /// ENSMUS	Nhlh1	NM_010916	0.437958	0.71456	0.437958	0.71456	0.906956	-1.10259	KO down vs Control	-1.45288	1.1951	0.666345	0.0496288	0.595833	1
17323	10576056	NM_026160 // Map1lc3b // microtubule-associated protein 1 light chain 3 beta // 8 E1|8	Map1lc3b	NM_026160	0.000861327	0.0310031	0.000861327	0.0310031	0.906967	-1.10258	KO down vs Control	-1.15174	-1.05551	26.6484	0.0496166	0.0148952	1
8824	10422075	NM_207215 // Mycbp2 // MYC binding protein 2 // 14 E2.3|14 54.58 cM // 105689 /// ENSMU	Mycbp2	NM_207215	0.00201363	0.0488807	0.00201363	0.0488807	0.906995	-1.10254	KO down vs Control	-1.15915	-1.04869	20.2109	0.0495846	0.0196269	1
14724	10528583	NM_007668 // Cdk5 // cyclin-dependent kinase 5 // 5 A3-B1|5 12.0 cM // 12568 /// ENSMUS	Cdk5	NM_007668	0.00599907	0.0850614	0.00599907	0.0850614	0.907022	-1.10251	KO down vs Control	-1.17155	-1.03754	13.7272	0.049555	0.0288798	1
16366	10560911	NM_010261 // Rabac1 // Rab acceptor 1 (prenylated) // 7 A3|7 // 14470 /// ENSMUST000000	Rabac1	NM_010261	0.00965746	0.106888	0.00965746	0.106888	0.907051	-1.10247	KO down vs Control	-1.17837	-1.03146	11.4169	0.0495222	0.0347009	1
18383	10594501	NM_021345 // Ptplad1 // protein tyrosine phosphatase-like A domain containing 1 // 9|9	Ptplad1	NM_021345	0.0577278	0.272036	0.0577278	0.272036	0.90707	-1.10245	KO down vs Control	-1.22034	1.00407	4.9014	0.0495014	0.0807955	1
18943	10603843	NM_013680 // Syn1 // synapsin I // X A1-A4|X 6.2 cM // 20964 /// ENSMUST00000081893 //	Syn1	NM_013680	0.070537	0.301932	0.070537	0.301932	0.907076	-1.10244	KO down vs Control	-1.228	1.01038	4.34827	0.049495	0.0910613	1
14605	10526564	NM_027356 // Ufsp1 // UFM1-specific peptidase 1 // 5 G2|5 78.0 cM // 70240 /// ENSMUST0	Ufsp1	NM_027356	0.0823377	0.326516	0.0823377	0.326516	0.907097	-1.10242	KO down vs Control	-1.2346	1.01586	3.94243	0.0494715	0.100388	1
18086	10588876	NM_025449 // Nicn1 // nicolin 1 // 9 F2|9 // 66257 /// ENSMUST00000035227 // Nicn1 // n	Nicn1	NM_025449	0.00693187	0.0916351	0.00693187	0.0916351	0.90711	-1.1024	KO down vs Control	-1.17334	-1.03575	12.996	0.0494569	0.0304444	1
15016	10534102	ENSMUST00000026613 // Gusb // glucuronidase, beta // 5 G1.3|5 72.0 cM // 110006 /// NM_	Gusb	ENSMUST00000026613	0.00801399	0.0985421	0.00801399	0.0985421	0.907192	-1.1023	KO down vs Control	-1.17524	-1.03389	12.2887	0.0493648	0.0321368	1
10124	10446001	NM_183178 // Fsd1 // fibronectin type 3 and SPRY domain-containing protein // 17 D|17 /	Fsd1	NM_183178	0.153529	0.436721	0.153529	0.436721	0.907264	-1.10221	KO down vs Control	-1.27082	1.04605	2.4858	0.0492838	0.158609	1
17905	10585652	NM_028636 // Man2c1 // mannosidase, alpha, class 2C, member 1 // 9|9 C // 73744 /// ENS	Man2c1	NM_028636	0.0150555	0.137083	0.0150555	0.137083	0.907333	-1.10213	KO down vs Control	-1.18529	-1.0248	9.50295	0.0492077	0.0414252	1
8030	10408359	NM_009513 // Nrsn1 // neurensin 1 // 13 A3.1|13 // 22360 /// ENSMUST00000057866 // Nrsn	Nrsn1	NM_009513	0.164534	0.453193	0.164534	0.453193	0.907333	-1.10213	KO down vs Control	-1.2761	1.05055	2.34104	0.0492074	0.168155	1
7349	10397912	NM_001081017 // Unc79 // unc-79 homolog (C. elegans) // 12 E|12 // 217843 /// ENSMUST00	Unc79	NM_001081017	0.0417035	0.230136	0.0417035	0.230136	0.907333	-1.10213	KO down vs Control	-1.20904	-1.00468	5.86729	0.0492077	0.0670942	1
5806	10369388	NM_029770 // Unc5b // unc-5 homolog B (C. elegans) // 10 B4|10 32.0 cM // 107449 /// BC	Unc5b	NM_029770	0.110413	0.376739	0.110413	0.376739	0.907382	-1.10207	KO down vs Control	-1.24865	1.02806	3.2216	0.0491524	0.122057	1
12586	10491136	NM_026910 // Tnik // TRAF2 and NCK interacting kinase // 3 A3|3 // 665113 /// NM_001163	Tnik	NM_026910	0.00264432	0.057029	0.00264432	0.057029	0.907392	-1.10206	KO down vs Control	-1.16113	-1.04599	18.421	0.0491417	0.0213416	1
9153	10428171	NM_175134 // Ankrd46 // ankyrin repeat domain 46 // 15 B3.1|15 // 68839 /// ENSMUST0000	Ankrd46	NM_175134	0.0740994	0.309555	0.0740994	0.309555	0.90746	-1.10198	KO down vs Control	-1.22894	1.01201	4.21704	0.049066	0.0930813	1
9703	10438570	AK018285 // Magef1 // melanoma antigen family F, 1 // 16 B1|16 // 76222	Magef1	AK018285	0.000940011	0.032124	0.000940011	0.032124	0.907484	-1.10195	KO down vs Control	-1.15148	-1.05454	25.9204	0.0490392	0.0151354	1
14336	10521498	NM_007765 // Crmp1 // collapsin response mediator protein 1 // 5 B3|5 21.0 cM // 12933	Crmp1	NM_007765	0.0411087	0.22896	0.0411087	0.22896	0.907508	-1.10192	KO down vs Control	-1.20816	-1.00502	5.91198	0.0490123	0.0663226	1
19155	10607486	NM_001093750 // Ptchd1 // patched domain containing 1 // X F3|X // 211612 /// ENSMUST00	Ptchd1	NM_001093750	0.493416	0.749543	0.493416	0.749543	0.907537	-1.10188	KO down vs Control	-1.505	1.23955	0.514966	0.0489798	0.760902	1
13885	10513141	NM_011207 // Ptpn3 // protein tyrosine phosphatase, non-receptor type 3 // 4 B3|4 27.0	Ptpn3	NM_011207	0.0992694	0.357264	0.0992694	0.357264	0.907556	-1.10186	KO down vs Control	-1.24232	1.02325	3.47569	0.0489594	0.11269	1
5297	10360418	NM_001199003 // Rgs7 // regulator of G protein signaling 7 // 1 H3-H4|1 99.3 cM // 2401	Rgs7	NM_001199003	0.136787	0.414524	0.136787	0.414524	0.90758	-1.10183	KO down vs Control	-1.26137	1.03899	2.73473	0.0489328	0.143145	1
15437	10542757	NM_172734 // Stk38l // serine/threonine kinase 38 like // 6 G3|6 // 232533 /// ENSMUST0	Stk38l	NM_172734	0.0337808	0.208664	0.0337808	0.208664	0.907591	-1.10182	KO down vs Control	-1.20248	-1.00958	6.54055	0.04892	0.059836	1
14252	10519770	NM_001110796 // Pclo // piccolo (presynaptic cytomatrix protein) // 5 A2|5 // 26875 ///	Pclo	NM_001110796	0.123147	0.394315	0.123147	0.394315	0.907597	-1.10181	KO down vs Control	-1.25446	1.03333	2.96941	0.0489139	0.131781	1
6490	10381939	NM_181071 // Tanc2 // tetratricopeptide repeat, ankyrin repeat and coiled-coil containi	Tanc2	NM_181071	0.0951121	0.350324	0.0951121	0.350324	0.907616	-1.10179	KO down vs Control	-1.23995	1.02143	3.58019	0.0488926	0.109251	1
4636	10348866	ENSMUST00000027502 // Atg4b // autophagy related 4B, cysteine peptidase // 1 D|1 // 666	Atg4b	ENSMUST00000027502	0.00368801	0.0657495	0.00368801	0.0657495	0.907646	-1.10175	KO down vs Control	-1.16426	-1.0426	16.3965	0.0488592	0.0238389	1
13887	10513145	NM_011207 // Ptpn3 // protein tyrosine phosphatase, non-receptor type 3 // 4 B3|4 27.0	Ptpn3	NM_011207	0.0132754	0.12796	0.0132754	0.12796	0.907698	-1.10169	KO down vs Control	-1.18221	-1.02665	10.0232	0.0488015	0.0389507	1
8574	10417446	NM_175393 // 4930555G01Rik // RIKEN cDNA 4930555G01 gene // 14 A1|14 // 108978 /// NR_0	4930555G01Rik	NM_175393	0.51252	0.76141	0.51252	0.76141	0.907773	-1.1016	KO down vs Control	-1.52556	1.25714	0.469633	0.0487184	0.829898	1
8575	10417452	NM_175393 // 4930555G01Rik // RIKEN cDNA 4930555G01 gene // 14 A1|14 // 108978 /// NR_0	4930555G01Rik	NM_175393	0.51252	0.76141	0.51252	0.76141	0.907773	-1.1016	KO down vs Control	-1.52556	1.25714	0.469633	0.0487184	0.829898	1
16449	10562408	NM_175140 // Chst8 // carbohydrate (N-acetylgalactosamine 4-0) sulfotransferase 8 // 7|	Chst8	NM_175140	0.0720919	0.304988	0.0720919	0.304988	0.907837	-1.10152	KO down vs Control	-1.22672	1.01102	4.28996	0.0486469	0.0907176	1
6660	10385052	NM_023146 // Ranbp17 // RAN binding protein 17 // 11 A5|11 // 66011 /// ENSMUST00000169	Ranbp17	NM_023146	0.00938934	0.105858	0.00938934	0.105858	0.907846	-1.10151	KO down vs Control	-1.1762	-1.03156	11.5458	0.0486368	0.0337	1
11282	10466735	NM_001114174 // Fam189a2 // family with sequence similarity 189, member A2 // 19 B|19 /	Fam189a2	NM_001114174	0.109157	0.374771	0.109157	0.374771	0.907862	-1.10149	KO down vs Control	-1.2465	1.02738	3.24852	0.0486191	0.119732	1
18909	10603328	NM_138603 // Ccdc22 // coiled-coil domain containing 22 // X A1.1|X 1.4 cM // 54638 ///	Ccdc22	NM_138603	0.0271535	0.186902	0.0271535	0.186902	0.907918	-1.10142	KO down vs Control	-1.19622	-1.01414	7.27978	0.0485572	0.0533611	1
13973	10514956	NM_011327 // Scp2 // sterol carrier protein 2, liver // 4 C7|4 52.0 cM // 20280 /// ENS	Scp2	NM_011327	0.377292	0.670436	0.377292	0.670436	0.90797	-1.10136	KO down vs Control	-1.39756	1.15216	0.873672	0.0484998	0.444101	1
9936	10442321	ENSMUST00000024697 // Hcfc1r1 // host cell factor C1 regulator 1 (XPO1-dependent) // 17	Hcfc1r1	ENSMUST00000024697	0.0874534	0.336735	0.0874534	0.336735	0.908005	-1.10132	KO down vs Control	-1.2347	1.01798	3.78916	0.048461	0.102315	1
4926	10354506	NM_133829 // Mfsd6 // major facilitator superfamily domain containing 6 // 1 C1.1|1 //	Mfsd6	NM_133829	0.0395974	0.224657	0.0395974	0.224657	0.908035	-1.10128	KO down vs Control	-1.20571	-1.00589	6.02934	0.0484278	0.0642562	1
7051	10393177	NM_015729 // Acox1 // acyl-Coenzyme A oxidase 1, palmitoyl // 11 E2|11 // 11430 /// ENS	Acox1	NM_015729	0.0364576	0.216166	0.0364576	0.216166	0.908044	-1.10127	KO down vs Control	-1.20339	-1.00782	6.29244	0.0484179	0.0615569	1
10410	10451213	NM_029338 // Rsph9 // radial spoke head 9 homolog (Chlamydomonas) // 17|17 C // 75564 /	Rsph9	NM_029338	0.129633	0.403592	0.129633	0.403592	0.908066	-1.10124	KO down vs Control	-1.25619	1.03583	2.85376	0.0483934	0.135662	1
9042	10426244	ENSMUST00000023291 // Mapk8ip2 // mitogen-activated protein kinase 8 interacting protei	Mapk8ip2	ENSMUST00000023291	0.0708161	0.302026	0.0708161	0.302026	0.908092	-1.10121	KO down vs Control	-1.22526	1.01039	4.33769	0.0483648	0.0891992	1
17807	10583920	NM_026189 // Eepd1 // endonuclease/exonuclease/phosphatase family domain containing 1 /	Eepd1	NM_026189	0.24285	0.547423	0.24285	0.547423	0.908126	-1.10117	KO down vs Control	-1.31339	1.08315	1.59004	0.0483276	0.243152	1
17388	10577164	ENSMUST00000033828 // Gas6 // growth arrest specific 6 // 8 A1.1|8 5.0 cM // 14456 ///	Gas6	ENSMUST00000033828	0.105925	0.369966	0.105925	0.369966	0.908125	-1.10117	KO down vs Control	-1.24402	1.02593	3.31972	0.0483279	0.116462	1
5750	10368486	NM_001110197 // Rnf146 // ring finger protein 146 // 10 A4|10 // 68031 /// NM_001110198	Rnf146	NM_001110197	0.144153	0.423898	0.144153	0.423898	0.908122	-1.10117	KO down vs Control	-1.26322	1.04176	2.62049	0.0483318	0.147551	1
8367	10414093	NM_008133 // Glud1 // glutamate dehydrogenase 1 // 14 B|14 15.5 cM // 14661 /// ENSMUST	Glud1	NM_008133	0.064676	0.288033	0.064676	0.288033	0.908173	-1.10111	KO down vs Control	-1.22148	1.00745	4.58387	0.0482758	0.0842535	1
11120	10463430	ENSMUST00000026225 // Sema4g // sema domain, immunoglobulin domain (Ig), transmembrane	Sema4g	ENSMUST00000026225	0.102186	0.362488	0.102186	0.362488	0.90818	-1.1011	KO down vs Control	-1.24192	1.02433	3.40571	0.0482675	0.11338	1
18329	10593492	NM_001162921 // Zc3h12c // zinc finger CCCH type containing 12C // 9 A5.3|9 // 244871 /	Zc3h12c	NM_001162921	0.103067	0.364237	0.103067	0.364237	0.908302	-1.10096	KO down vs Control	-1.242	1.02467	3.3851	0.0481331	0.113753	1
11618	10472738	NM_001165981 // Dcaf17 // DDB1 and CUL4 associated factor 17 // 2 C2|2 // 75763 /// ENS	Dcaf17	NM_001165981	0.00240863	0.0538036	0.00240863	0.0538036	0.908308	-1.10095	KO down vs Control	-1.15838	-1.04636	19.0204	0.0481262	0.0202419	1
11620	10472764	NM_001198877 // Dync1i2 // dynein cytoplasmic 1 intermediate chain 2 // 2 C2|2 41.25 cM	Dync1i2	NM_001198877	0.00687388	0.0911228	0.00687388	0.0911228	0.908431	-1.1008	KO down vs Control	-1.17043	-1.03531	13.0377	0.0479906	0.0294472	1
4446	10344809	NM_026493 // Cspp1 // centrosome and spindle pole associated protein 1 // 1 A2|1 // 211	Cspp1	NM_026493	0.00769218	0.0966339	0.00769218	0.0966339	0.908435	-1.10079	KO down vs Control	-1.17199	-1.03392	12.4859	0.0479863	0.030746	1
6674	10385343	NM_133795 // Ttc1 // tetratricopeptide repeat domain 1 // 11 B1.1|11 // 66827 /// ENSMU	Ttc1	NM_133795	0.166801	0.455337	0.166801	0.455337	0.908439	-1.10079	KO down vs Control	-1.27333	1.05083	2.31284	0.0479822	0.165968	1
17563	10579969	ENSMUST00000034147 // Zfp330 // zinc finger protein 330 // 8 C2|8 // 30932 /// NM_14560	Zfp330	ENSMUST00000034147	0.0171311	0.147561	0.0171311	0.147561	0.908446	-1.10078	KO down vs Control	-1.18517	-1.0224	8.98632	0.0479744	0.0427088	1
8831	10422227	NM_011897 // Spry2 // sprouty homolog 2 (Drosophila) // 14 E2.3|14 51.0 cM // 24064 ///	Spry2	NM_011897	0.0344158	0.210669	0.0344158	0.210669	0.908506	-1.10071	KO down vs Control	-1.20067	-1.00907	6.47948	0.0479088	0.0591514	1
10649	10455139	NM_053147 // Pcdhb22 // protocadherin beta 22 // 18 B3|18 // 93893 /// ENSMUST000000976	Pcdhb22	NM_053147	0.062366	0.282753	0.062366	0.282753	0.908552	-1.10065	KO down vs Control	-1.21906	1.0063	4.68438	0.0478576	0.0817314	1
5699	10367393	NM_030100 // Wibg // within bgcn homolog (Drosophila) // 10 D3|10 // 78428 /// NM_00125	Wibg	NM_030100	0.0438863	0.236548	0.0438863	0.236548	0.908598	-1.1006	KO down vs Control	-1.20726	-1.00336	5.70997	0.0478071	0.0669805	1
6717	10386171	NM_026688 // Ndufs3 // NADH dehydrogenase (ubiquinone) Fe-S protein 3 // 2 E1|2 // 6834	Ndufs3	NM_026688	0.025013	0.180524	0.025013	0.180524	0.908604	-1.10059	KO down vs Control	-1.19266	-1.01563	7.56903	0.0478014	0.0505231	1
18583	10597973	NM_033322 // Lztfl1 // leucine zipper transcription factor-like 1 // 9 F|9 71.1 cM // 9	Lztfl1	NM_033322	0.00625266	0.0866873	0.00625266	0.0866873	0.908643	-1.10054	KO down vs Control	-1.16871	-1.03635	13.515	0.0477584	0.0282699	1
6918	10390458	NM_009545 // Pcgf2 // polycomb group ring finger 2 // 11 C1-C3|11 58.4 cM // 22658 ///	Pcgf2	NM_009545	0.0109622	0.114559	0.0109622	0.114559	0.90878	-1.10038	KO down vs Control	-1.17659	-1.0291	10.8481	0.047608	0.0351087	1
5895	10371032	NM_145217 // Diras1 // DIRAS family, GTP-binding RAS-like 1 // 10 C1|10 // 208666 /// E	Diras1	NM_145217	0.122352	0.393074	0.122352	0.393074	0.908791	-1.10036	KO down vs Control	-1.25021	1.03255	2.98414	0.0475962	0.127598	1
16276	10558910	NM_021329 // Rangrf // RAN guanine nucleotide release factor // 11 B3|11 // 57785 /// E	Rangrf	NM_021329	0.0317379	0.201727	0.0317379	0.201727	0.908846	-1.1003	KO down vs Control	-1.19773	-1.01079	6.74732	0.0475355	0.0563607	1
9731	10439018	NR_027897 // 0610012G03Rik // RIKEN cDNA 0610012G03 gene // 16 B2|16 // 106264 /// BC02	0610012G03Rik	NR_027897	0.030543	0.198279	0.030543	0.198279	0.908852	-1.10029	KO down vs Control	-1.19676	-1.01159	6.87625	0.0475292	0.0552966	1
15988	10552752	NM_026270 // Akt1s1 // AKT1 substrate 1 (proline-rich) // 7|7 B2 // 67605 /// ENSMUST00	Akt1s1	NM_026270	0.000886814	0.0314962	0.000886814	0.0314962	0.908864	-1.10027	KO down vs Control	-1.14849	-1.05409	26.4037	0.0475157	0.0143967	1
16176	10556640	NM_182995 // 6330503K22Rik // RIKEN cDNA 6330503K22 gene // 7 F2|7 // 101565 /// ENSMUS	6330503K22Rik	NM_182995	0.0315287	0.20155	0.0315287	0.20155	0.908886	-1.10025	KO down vs Control	-1.19747	-1.01092	6.76945	0.047492	0.056125	1
8296	10412667	NM_008981 // Ptprg // protein tyrosine phosphatase, receptor type, G // 14 A2|14 2.0 cM	Ptprg	NM_008981	0.103741	0.365999	0.103741	0.365999	0.908899	-1.10023	KO down vs Control	-1.24051	1.02478	3.36946	0.0474774	0.112724	1
5876	10370721	NM_183426 // Sbno2 // strawberry notch homolog 2 (Drosophila) // 10 C1|10 // 216161 ///	Sbno2	NM_183426	0.119616	0.389653	0.119616	0.389653	0.908899	-1.10023	KO down vs Control	-1.2485	1.03138	3.03579	0.0474776	0.125114	1
19087	10606473	ENSMUST00000113422 // Hdx // highly divergent homeobox // X E1|X // 245596 /// ENSMUST0	Hdx	ENSMUST00000113422	0.143615	0.42366	0.143615	0.42366	0.908913	-1.10021	KO down vs Control	-1.2603	1.04116	2.62856	0.047462	0.14445	1
13121	10500345	NR_001579 // Terc // telomerase RNA component // 3|3 F/G // 21748	Terc	NR_001579	0.0454107	0.240784	0.0454107	0.240784	0.908927	-1.1002	KO down vs Control	-1.20743	-1.00249	5.6059	0.0474468	0.0677097	1
17902	10585601	NM_178374 // Snupn // snurportin 1 // 9 B|9 // 66069 /// ENSMUST00000068856 // Snupn //	Snupn	NM_178374	0.0364195	0.216166	0.0364195	0.216166	0.908951	-1.10017	KO down vs Control	-1.20105	-1.00776	6.2958	0.0474208	0.0602571	1
11893	10477637	NM_025735 // Map1lc3a // microtubule-associated protein 1 light chain 3 alpha // 2|2 H2	Map1lc3a	NM_025735	0.17154	0.462097	0.17154	0.462097	0.908966	-1.10015	KO down vs Control	-1.2738	1.05244	2.2555	0.0474049	0.16814	1
6893	10389816	ENSMUST00000020849 // Tom1l1 // target of myb1-like 1 (chicken) // 11 D|11 53.0 cM // 7	Tom1l1	ENSMUST00000020849	0.0538278	0.26143	0.0538278	0.26143	0.908965	-1.10015	KO down vs Control	-1.21276	1.002	5.10192	0.047406	0.0743344	1
8531	10416931	NM_198865 // Slitrk5 // SLIT and NTRK-like family, member 5 // 14|14 E3 // 75409 /// EN	Slitrk5	NM_198865	0.00217828	0.051178	0.00217828	0.051178	0.908977	-1.10014	KO down vs Control	-1.15609	-1.0469	19.6819	0.0473928	0.0192635	1
9082	10426924	NM_021530 // Slc4a8 // solute carrier family 4 (anion exchanger), member 8 // 15|15 F3	Slc4a8	NM_021530	0.0475245	0.246854	0.0475245	0.246854	0.909027	-1.10008	KO down vs Control	-1.20856	-1.00133	5.46873	0.0473374	0.0692481	1
17392	10577230	ENSMUST00000063593 // Erich1 // glutamate-rich 1 // 8 A1.1|8 // 234086	Erich1	ENSMUST00000063593	0.0220155	0.168682	0.0220155	0.168682	0.909034	-1.10007	KO down vs Control	-1.18884	-1.01793	8.03134	0.0473296	0.0471449	1
17385	10577114	NM_025768 // Grtp1 // GH regulated TBC protein 1 // 8 A1.1|8 // 66790 /// AF329833 // G	Grtp1	NM_025768	0.0025198	0.0554398	0.0025198	0.0554398	0.909065	-1.10003	KO down vs Control	-1.15736	-1.04554	18.7289	0.0472966	0.0202026	1
15862	10550326	NM_198613 // Ap2s1 // adaptor-related protein complex 2, sigma 1 subunit // 7 A2|7 // 2	Ap2s1	NM_198613	0.107385	0.372418	0.107385	0.372418	0.909094	-1.1	KO down vs Control	-1.24175	1.02625	3.28723	0.0472646	0.115026	1
19115	10606893	ENSMUST00000058814 // Rab9b // RAB9B, member RAS oncogene family // X F1|X // 319642 //	Rab9b	ENSMUST00000058814	0.0683788	0.29633	0.0683788	0.29633	0.909134	-1.09995	KO down vs Control	-1.22093	1.00913	4.432	0.0472209	0.0852363	1
7352	10398075	NM_009252 // Serpina3n // serine (or cysteine) peptidase inhibitor, clade A, member 3N	Serpina3n	NM_009252	0.532644	0.77565	0.532644	0.77565	0.909158	-1.09992	KO down vs Control	-1.54039	1.27324	0.425184	0.0471946	0.887983	1
4751	10351298	NM_001081126 // Gpr161 // G protein-coupled receptor 161 // 1 H2.3|1 89.7 cM // 240888	Gpr161	NM_001081126	0.023867	0.176118	0.023867	0.176118	0.909191	-1.09988	KO down vs Control	-1.1902	-1.01641	7.73708	0.0471584	0.048761	1
18159	10590529	NM_025339 // Tmem42 // transmembrane protein 42 // 9 F4|9 72.0 cM // 66079 /// ENSMUST0	Tmem42	NM_025339	0.354029	0.650832	0.354029	0.650832	0.909189	-1.09988	KO down vs Control	-1.37486	1.1365	0.967859	0.0471612	0.389818	1
15720	10547531	ENSMUST00000004560 // Bid // BH3 interacting domain death agonist // 6 F1|6 54.0 cM //	Bid	ENSMUST00000004560	0.0895448	0.340621	0.0895448	0.340621	0.909267	-1.09979	KO down vs Control	-1.23206	1.01863	3.72981	0.0470765	0.100973	1
11041	10461869	NM_181348 // Prune2 // prune homolog 2 (Drosophila) // 19 B|19 // 353211 /// ENSMUST000	Prune2	NM_181348	0.112926	0.379799	0.112926	0.379799	0.90933	-1.09971	KO down vs Control	-1.2438	1.02848	3.1689	0.0470078	0.118673	1
12110	10481383	NM_001008498 // Wdr34 // WD repeat domain 34 // 2 B|2 // 71820 /// ENSMUST00000113711 /	Wdr34	NM_001008498	0.0520592	0.256821	0.0520592	0.256821	0.909339	-1.0997	KO down vs Control	-1.21064	1.00108	5.19908	0.0469982	0.0723177	1
17542	10579744	ENSMUST00000119826 // Large // like-glycosyltransferase // 8 C1|8 34.0 cM // 16795 ///	Large	ENSMUST00000119826	0.00500146	0.0775982	0.00500146	0.0775982	0.909394	-1.09963	KO down vs Control	-1.16431	-1.03855	14.6866	0.046938	0.0255677	1
12974	10497894	NM_145825 // Cetn4 // centrin 4 // 3 B|3 // 207175 /// ENSMUST00000102955 // Cetn4 // c	Cetn4	NM_145825	0.108633	0.374274	0.108633	0.374274	0.909484	-1.09952	KO down vs Control	-1.24117	1.02665	3.25988	0.0468403	0.11495	1
17476	10578709	NM_028220 // Wdr17 // WD repeat domain 17 // 8|8 B3.1 // 244484 /// NM_001172152 // Wdr	Wdr17	NM_028220	0.0443013	0.237729	0.0443013	0.237729	0.90949	-1.09952	KO down vs Control	-1.20521	-1.00309	5.68119	0.0468341	0.0659498	1
17951	10586180	NM_033607 // Uchl4 // ubiquitin carboxyl-terminal esterase L4 // 9 C|9 35.0 cM // 93841	Uchl4	NM_033607	0.000110164	0.0099807	0.000110164	0.0099807	0.909506	-1.0995	KO down vs Control	-1.13429	-1.06578	49.3124	0.0468167	0.00759511	1
13661	10509218	NM_009557 // Zfp46 // zinc finger protein 46 // 4 D3|4 65.9 cM // 22704 /// ENSMUST0000	Zfp46	NM_009557	0.0557039	0.267328	0.0557039	0.267328	0.909517	-1.09948	KO down vs Control	-1.21242	1.00294	5.00322	0.0468045	0.0748389	1
12546	10490665	NM_009133 // Stmn3 // stathmin-like 3 // 2 H4|2 // 20262 /// ENSMUST00000103045 // Stmn	Stmn3	NM_009133	0.000626919	0.0256634	0.000626919	0.0256634	0.909568	-1.09942	KO down vs Control	-1.14462	-1.05601	29.4326	0.0467491	0.0127067	1
14595	10526391	NM_021403 // Srrm3 // serine/arginine repetitive matrix 3 // 5 G2|5 // 58212 /// ENSMUS	Srrm3	NM_021403	0.019414	0.157478	0.019414	0.157478	0.909585	-1.0994	KO down vs Control	-1.18496	-1.02002	8.50224	0.0467306	0.0439702	1
10161	10446713	NR_028551 // Snord53 // small nucleolar RNA, C/D box 53 // 17|17 // 100217456	Snord53	NR_028551	0.585372	0.808873	0.585372	0.808873	0.909599	-1.09939	KO down vs Control	-1.61474	1.33598	0.323058	0.0467156	1.15683	1
10401	10451054	NM_199016 // Enpp4 // ectonucleotide pyrophosphatase/phosphodiesterase 4 // 17 B3|17 //	Enpp4	NM_199016	0.0269045	0.186414	0.0269045	0.186414	0.9096	-1.09938	KO down vs Control	-1.1919	-1.01405	7.31192	0.0467143	0.0511103	1
6455	10381260	NM_134028 // Tubg2 // tubulin, gamma 2 // 11 D|11 // 103768 /// ENSMUST00000043654 // T	Tubg2	NM_134028	0.0563401	0.26916	0.0563401	0.26916	0.909643	-1.09933	KO down vs Control	-1.21246	1.00325	4.97071	0.0466677	0.0751082	1
11959	10478897	NM_011201 // Ptpn1 // protein tyrosine phosphatase, non-receptor type 1 // 2 H3|2 // 19	Ptpn1	NM_011201	0.232328	0.535276	0.232328	0.535276	0.909699	-1.09927	KO down vs Control	-1.30151	1.07706	1.67005	0.0466074	0.223262	1
5587	10365208	NM_001024626 // Zfp873 // zinc finger protein 873 // 10 C1|10 // 408062 /// BC090848 //	Zfp873	NM_001024626	0.325165	0.627302	0.325165	0.627302	0.909719	-1.09924	KO down vs Control	-1.35361	1.12023	1.09879	0.046585	0.339174	1
17181	10573194	NM_025843 // Ndufb7 // NADH dehydrogenase (ubiquinone) 1 beta subcomplex, 7 // 8|8 C3 /	Ndufb7	NM_025843	0.0931611	0.347078	0.0931611	0.347078	0.909774	-1.09917	KO down vs Control	-1.23243	1.02007	3.6313	0.0465265	0.102501	1
15362	10541260	NM_001128151 // Cecr2 // cat eye syndrome chromosome region, candidate 2 // 6 F1|6 54.0	Cecr2	NM_001128151	0.228233	0.530447	0.228233	0.530447	0.909811	-1.09913	KO down vs Control	-1.29895	1.07522	1.70257	0.046486	0.218428	1
12181	10482868	NM_028118 // Wdsub1 // WD repeat, SAM and U-box domain containing 1 // 2|2 C3 // 72137	Wdsub1	NM_028118	0.111324	0.377293	0.111324	0.377293	0.909855	-1.09908	KO down vs Control	-1.24136	1.02764	3.20231	0.0464387	0.116013	1
10568	10454015	NM_028341 // Ttc39c // tetratricopeptide repeat domain 39C // 18|18 A2 // 72747 /// ENS	Ttc39c	NM_028341	0.107548	0.372667	0.107548	0.372667	0.909866	-1.09906	KO down vs Control	-1.23944	1.02608	3.28362	0.0464266	0.113111	1
14261	10520003	ENSMUST00000072896 // Armc10 // armadillo repeat containing 10 // 5 A3|5 // 67211	Armc10	ENSMUST00000072896	0.0598423	0.277137	0.0598423	0.277137	0.909888	-1.09904	KO down vs Control	-1.21389	1.00498	4.79979	0.0464027	0.0773412	1
4445	10344807	NM_026493 // Cspp1 // centrosome and spindle pole associated protein 1 // 1 A2|1 // 211	Cspp1	NM_026493	0.0777856	0.316415	0.0777856	0.316415	0.909915	-1.099	KO down vs Control	-1.22391	1.01333	4.08953	0.0463733	0.0907162	1
13394	10504294	NM_001037709 // Rusc2 // RUN and SH3 domain containing 2 // 4 A5|4 // 100213 /// ENSMUS	Rusc2	NM_001037709	0.0331534	0.206926	0.0331534	0.206926	0.90992	-1.099	KO down vs Control	-1.19616	-1.00973	6.60232	0.0463683	0.0561842	1
10438	10451763	NM_009122 // Satb1 // special AT-rich sequence binding protein 1 // 17 C|17 // 20230 //	Satb1	NM_009122	0.0744354	0.310312	0.0744354	0.310312	0.909938	-1.09898	KO down vs Control	-1.22203	1.01182	4.20508	0.0463483	0.0881757	1
5868	10370587	NM_001024539 // Shc2 // SHC (Src homology 2 domain containing) transforming protein 2 /	Shc2	NM_001024539	0.070582	0.301932	0.070582	0.301932	0.909978	-1.09893	KO down vs Control	-1.21979	1.01006	4.34656	0.0463057	0.0852273	1
8828	10422179	NM_011143 // Pou4f1 // POU domain, class 4, transcription factor 1 // 14|14 E1-E3 // 18	Pou4f1	NM_011143	0.0804138	0.322696	0.0804138	0.322696	0.910013	-1.09889	KO down vs Control	-1.22504	1.01449	4.00329	0.0462678	0.0924596	1
6185	10375975	NM_026479 // Zcchc10 // zinc finger, CCHC domain containing 10 // 11 B1.3|11 28.5 cM //	Zcchc10	NM_026479	0.109746	0.375317	0.109746	0.375317	0.910012	-1.09889	KO down vs Control	-1.24009	1.02694	3.23585	0.0462692	0.114391	1
8713	10420080	NM_023397 // Mdp1 // magnesium-dependent phosphatase 1 // 14 C3|14 // 67881 /// NR_0283	Mdp1	NM_023397	0.0175281	0.148977	0.0175281	0.148977	0.910066	-1.09882	KO down vs Control	-1.18187	-1.02161	8.89649	0.0462102	0.0415536	1
16950	10568997	NM_022433 // Sirt3 // sirtuin 3 (silent mating type information regulation 2, homolog)	Sirt3	NM_022433	0.107284	0.372418	0.107284	0.372418	0.910074	-1.09881	KO down vs Control	-1.23867	1.02591	3.28945	0.0462023	0.112365	1
14354	10521759	NM_178804 // Slit2 // slit homolog 2 (Drosophila) // 5 B3|5 // 20563 /// ENSMUST0000017	Slit2	NM_178804	0.0571073	0.270618	0.0571073	0.270618	0.910088	-1.0988	KO down vs Control	-1.21172	1.00362	4.93213	0.0461873	0.0749166	1
10768	10457359	ENSMUST00000115869 // Mpp7 // membrane protein, palmitoylated 7 (MAGUK p55 subfamily me	Mpp7	ENSMUST00000115869	0.206468	0.503593	0.206468	0.503593	0.910094	-1.09879	KO down vs Control	-1.28689	1.06589	1.89006	0.0461803	0.195466	1
16364	10560826	NM_020262 // Zfp109 // zinc finger protein 109 // 7 A3|7 // 56869 /// AF167316 // Zfp10	Zfp109	NM_020262	0.150815	0.433909	0.150815	0.433909	0.910098	-1.09878	KO down vs Control	-1.25979	1.04346	2.52364	0.0461762	0.14638	1
19093	10606554	NM_138742 // Nap1l3 // nucleosome assembly protein 1-like 3 // X E3|X // 54561 /// ENSM	Nap1l3	NM_138742	0.0531051	0.259934	0.0531051	0.259934	0.910154	-1.09871	KO down vs Control	-1.20911	1.0016	5.14112	0.0461155	0.0717594	1
7696	10403462	NM_001081426 // Dip2c // DIP2 disco-interacting protein 2 homolog C (Drosophila) // 13	Dip2c	NM_001081426	0.012887	0.126071	0.012887	0.126071	0.910163	-1.0987	KO down vs Control	-1.17618	-1.02633	10.1485	0.046106	0.0363451	1
9582	10436552	NM_198302 // Rbm11 // RNA binding motif protein 11 // 16 C3.1|16 // 224344 /// ENSMUST0	Rbm11	NM_198302	0.272881	0.580507	0.272881	0.580507	0.910224	-1.09863	KO down vs Control	-1.32088	1.09436	1.38623	0.046041	0.265705	1
12823	10495054	NM_007484 // Rhoc // ras homolog gene family, member C // 3 F2.2|3 // 11853 /// ENSMUST	Rhoc	NM_007484	0.146052	0.426407	0.146052	0.426407	0.910259	-1.09859	KO down vs Control	-1.25696	1.04148	2.59228	0.0460026	0.141968	1
17641	10581336	NM_027469 // Gfod2 // glucose-fructose oxidoreductase domain containing 2 // 8|8 D2 //	Gfod2	NM_027469	0.0879757	0.337659	0.0879757	0.337659	0.910302	-1.09854	KO down vs Control	-1.22818	1.01773	3.77417	0.0459569	0.0974135	1
17285	10575249	ENSMUST00000034159 // Txnl4b // thioredoxin-like 4B // 8 D3|8 // 234723 /// NM_175646 /	Txnl4b	ENSMUST00000034159	0.00482438	0.0760172	0.00482438	0.0760172	0.910318	-1.09852	KO down vs Control	-1.16198	-1.03852	14.8821	0.0459394	0.0246951	1
16216	10557508	NM_010069 // Doc2a // double C2, alpha // 7|7 F4 // 13446 /// ENSMUST00000064110 // Doc	Doc2a	NM_010069	0.076266	0.31367	0.076266	0.31367	0.910452	-1.09836	KO down vs Control	-1.22155	1.01257	4.14113	0.0457956	0.0884697	1
15198	10538150	NM_025326 // Tmem176a // transmembrane protein 176A // 6 B2.3|6 // 66058 /// NM_0010982	Tmem176a	NM_025326	0.122906	0.394228	0.122906	0.394228	0.910475	-1.09833	KO down vs Control	-1.24509	1.03213	2.97386	0.0457716	0.12313	1
17018	10570144	NM_001113517 // Arhgef7 // Rho guanine nucleotide exchange factor (GEF7) // 8 A1.1|8 //	Arhgef7	NM_001113517	0.0163574	0.143668	0.0163574	0.143668	0.910497	-1.0983	KO down vs Control	-1.17959	-1.02261	9.16919	0.0457475	0.0399141	1
8032	10408450	NM_009238 // Sox4 // SRY-box containing gene 4 // 13 A3-A5|13 20.0 cM // 20677 /// ENSM	Sox4	NM_009238	0.00942741	0.106054	0.00942741	0.106054	0.9105	-1.0983	KO down vs Control	-1.17051	-1.03054	11.5273	0.0457439	0.0317466	1
18343	10593767	NM_148944 // Chrnb4 // cholinergic receptor, nicotinic, beta polypeptide 4 // 9 B|9 //	Chrnb4	NM_148944	0.165136	0.453779	0.165136	0.453779	0.910532	-1.09826	KO down vs Control	-1.26518	1.04892	2.33351	0.0457104	0.15671	1
8968	10424945	NM_010630 // Kifc2 // kinesin family member C2 // 15 D-E|15 43.4 cM // 16581 /// ENSMUS	Kifc2	NM_010630	0.020512	0.162679	0.020512	0.162679	0.910532	-1.09826	KO down vs Control	-1.18385	-1.01886	8.29432	0.0457099	0.0440879	1
14957	10533007	ENSMUST00000055408 // Ccdc64 // coiled-coil domain containing 64 // 5 F|5 // 75665 ///	Ccdc64	ENSMUST00000055408	0.112789	0.379657	0.112789	0.379657	0.910569	-1.09821	KO down vs Control	-1.23985	1.02801	3.17175	0.0456703	0.115193	1
12132	10481772	NM_178888 // Garnl3 // GTPase activating RANGAP domain-like 3 // 2 B|2 // 99326 /// ENS	Garnl3	NM_178888	0.154291	0.437228	0.154291	0.437228	0.910575	-1.09821	KO down vs Control	-1.25984	1.04459	2.47533	0.0456639	0.147581	1
11446	10469613	NM_177588 // Thnsl1 // threonine synthase-like 1 (bacterial) // 2 A3|2 // 208967 /// EN	Thnsl1	NM_177588	0.0233525	0.174079	0.0233525	0.174079	0.910609	-1.09817	KO down vs Control	-1.18635	-1.01654	7.81588	0.0456272	0.0467021	1
16260	10558481	NM_011993 // Dpysl4 // dihydropyrimidinase-like 4 // 7 F4|7 // 26757 /// ENSMUST0000002	Dpysl4	NM_011993	0.377512	0.670436	0.377512	0.670436	0.910657	-1.09811	KO down vs Control	-1.38347	1.14731	0.872822	0.0455764	0.417738	1
11763	10475280	ENSMUST00000119031 // Adal // adenosine deaminase-like // 2|2 F1 // 75894 /// NM_029475	Adal	ENSMUST00000119031	0.0976967	0.35469	0.0976967	0.35469	0.910667	-1.0981	KO down vs Control	-1.23206	1.02176	3.51455	0.045566	0.10372	1
10447	10451918	ENSMUST00000019722 // Ubxn6 // UBX domain protein 6 // 17 D|17 // 66530 /// NM_024432 /	Ubxn6	ENSMUST00000019722	0.0787099	0.319035	0.0787099	0.319035	0.910665	-1.0981	KO down vs Control	-1.22225	1.01363	4.05878	0.0455681	0.0898165	1
13873	10512915	NM_025944 // Tmem246 // transmembrane protein 246 // 4 B1|4 // 67063 /// ENSMUST0000004	Tmem246	NM_025944	0.102998	0.364139	0.102998	0.364139	0.910691	-1.09807	KO down vs Control	-1.23464	1.02396	3.38671	0.0455398	0.107573	1
8543	10417095	NM_134082 // Farp1 // FERM, RhoGEF (Arhgef) and pleckstrin domain protein 1 (chondrocyt	Farp1	NM_134082	0.202226	0.498976	0.202226	0.498976	0.91073	-1.09802	KO down vs Control	-1.2824	1.06366	1.92979	0.0454978	0.188612	1
4881	10353731	NM_001164286 // Gm5415 // predicted gene 5415 // 1 B|1 // 408191 /// ENSMUST00000171322	Gm5415	NM_001164286	0.0501869	0.254161	0.0501869	0.254161	0.910763	-1.09798	KO down vs Control	-1.20568	1.0001	5.30663	0.0454634	0.0685383	1
17261	10574789	NM_001081241 // Fam65a // family with sequence similarity 65, member A // 8 D3|8 // 756	Fam65a	NM_001081241	0.0650376	0.288892	0.0650376	0.288892	0.91077	-1.09797	KO down vs Control	-1.21446	1.0074	4.56855	0.0454553	0.0795969	1
12882	10496182	NM_001004367 // Cxxc4 // CXXC finger 4 // 3 G3|3 // 319478 /// ENSMUST00000166288 // Cx	Cxxc4	NM_001004367	0.162487	0.44953	0.162487	0.44953	0.910783	-1.09796	KO down vs Control	-1.26304	1.04772	2.36698	0.0454414	0.153585	1
12125	10481592	NM_010065 // Dnm1 // dynamin 1 // 2 B|2 17.0 cM // 13429 /// ENSMUST00000091089 // Dnm1	Dnm1	NM_010065	0.133724	0.409774	0.133724	0.409774	0.910797	-1.09794	KO down vs Control	-1.24926	1.03633	2.78466	0.0454268	0.130506	1
14660	10527538	NM_026864 // Rasl11a // RAS-like, family 11, member A // 5 G3|5 // 68895 /// ENSMUST000	Rasl11a	NM_026864	0.169877	0.460266	0.169877	0.460266	0.910824	-1.09791	KO down vs Control	-1.26643	1.05063	2.27537	0.0453976	0.159614	1
11531	10471360	NM_133852 // Golga2 // golgi autoantigen, golgin subfamily a, 2 // 2 B|2 // 99412 /// E	Golga2	NM_133852	0.00525189	0.0790608	0.00525189	0.0790608	0.910837	-1.09789	KO down vs Control	-1.16195	-1.03737	14.4245	0.045384	0.0251705	1
10424	10451481	NM_001100452 // BC032203 // cDNA sequence BC032203 // 17 C|17 // 210982 /// ENSMUST0000	BC032203	NM_001100452	0.248622	0.554346	0.248622	0.554346	0.910855	-1.09787	KO down vs Control	-1.30528	1.08294	1.54818	0.0453649	0.234417	1
12636	10491820	NR_038067 // Gm2011 // predicted gene 2011 // 3 B|3 // 100039027 /// NM_026622 // 31100	Gm2011	NR_038067	0.0108978	0.114067	0.0108978	0.114067	0.910906	-1.09781	KO down vs Control	-1.17184	-1.02846	10.8741	0.0453107	0.0333346	1
10892	10459262	NM_198649 // Ablim3 // actin binding LIM protein family, member 3 // 18 E1|18 // 319713	Ablim3	NM_198649	0.29951	0.604672	0.29951	0.604672	0.910931	-1.09778	KO down vs Control	-1.3327	1.10587	1.23066	0.0452834	0.294368	1
18042	10587892	NM_019864 // Atr // ataxia telangiectasia and Rad3 related // 9 E4|9 // 245000 /// ENSM	Atr	NM_019864	0.0284625	0.190923	0.0284625	0.190923	0.910964	-1.09774	KO down vs Control	-1.18989	-1.01272	7.11675	0.0452488	0.0508646	1
12677	10492438	ENSMUST00000161534 // Lekr1 // leucine, glutamate and lysine rich 1 // 3 E1|3 // 624866	Lekr1	ENSMUST00000161534	0.0416747	0.230136	0.0416747	0.230136	0.910993	-1.0977	KO down vs Control	-1.19955	-1.0045	5.86943	0.0452176	0.0616313	1
14761	10529375	ENSMUST00000042701 // Mxd4 // Max dimerization protein 4 // 5 B2|5 20.0 cM // 17122 ///	Mxd4	ENSMUST00000042701	0.0039516	0.0687961	0.0039516	0.0687961	0.911019	-1.09767	KO down vs Control	-1.15826	-1.04025	15.9973	0.0451901	0.0225988	1
10878	10458913	NM_178686 // Cep120 // centrosomal protein 120 // 18 D1|18 // 225523 /// ENSMUST0000004	Cep120	NM_178686	0.0697681	0.299686	0.0697681	0.299686	0.911026	-1.09766	KO down vs Control	-1.21639	1.00956	4.37772	0.0451827	0.0825686	1
8618	10418092	BC038501 // A830039N20Rik // RIKEN cDNA A830039N20 gene // 14 A3|14 // 268723	A830039N20Rik	BC038501	0.233549	0.536202	0.233549	0.536202	0.911067	-1.09761	KO down vs Control	-1.29669	1.07631	1.66051	0.0451385	0.217469	1
13498	10506274	NM_001164585 // Dnajc6 // DnaJ (Hsp40) homolog, subfamily C, member 6 // 4 C6|4 // 7268	Dnajc6	NM_001164585	0.0110503	0.115073	0.0110503	0.115073	0.911183	-1.09747	KO down vs Control	-1.17144	-1.02817	10.8128	0.0450151	0.033305	1
10493	10452874	NM_025381 // Atp6v1f // ATPase, H+ transporting, lysosomal V1 subunit F // 6|6 A3 // 66	Atp6v1f	NM_025381	0.276667	0.584724	0.276667	0.584724	0.911227	-1.09742	KO down vs Control	-1.31863	1.09491	1.3628	0.0449685	0.263977	1
18879	10602739	ENSMUST00000026324 // Acot9 // acyl-CoA thioesterase 9 // X F3|X // 56360 /// NM_019736	Acot9	ENSMUST00000026324	0.18258	0.476067	0.18258	0.476067	0.911257	-1.09739	KO down vs Control	-1.27096	1.05539	2.1298	0.0449371	0.168793	1
17342	10576354	NM_054070 // Afg3l1 // AFG3(ATPase family gene 3)-like 1 (yeast) // 8 E1-E2|8 // 114896	Afg3l1	NM_054070	0.0085033	0.100973	0.0085033	0.100973	0.911258	-1.09738	KO down vs Control	-1.16739	-1.03157	12.0072	0.0449361	0.0299395	1
14741	10529034	NM_026770 // Cgref1 // cell growth regulator with EF hand domain 1 // 5 B1|5 // 68567 /	Cgref1	NM_026770	0.271072	0.578171	0.271072	0.578171	0.911284	-1.09735	KO down vs Control	-1.31536	1.09233	1.39759	0.0449084	0.257062	1
10181	10447042	NM_028611 // 2410091C18Rik // RIKEN cDNA 2410091C18 gene // 17 E3|17 // 73694 /// ENSMU	2410091C18Rik	NM_028611	0.0357919	0.213834	0.0357919	0.213834	0.911291	-1.09734	KO down vs Control	-1.19469	-1.00793	6.35192	0.0449009	0.0565509	1
5227	10359235	NM_177644 // Rasal2 // RAS protein activator like 2 // 1 H1|1 // 226525 /// ENSMUST0000	Rasal2	NM_177644	0.0130837	0.127094	0.0130837	0.127094	0.911316	-1.09731	KO down vs Control	-1.17386	-1.02576	10.0845	0.044874	0.0355985	1
8766	10421100	ENSMUST00000022638 // Nefm // neurofilament, medium polypeptide // 14 D1|14 // 18040 //	Nefm	ENSMUST00000022638	0.011484	0.117038	0.011484	0.117038	0.911356	-1.09727	KO down vs Control	-1.17167	-1.02759	10.644	0.0448316	0.0336954	1
11371	10468762	ENSMUST00000047511 // 4930506M07Rik // RIKEN cDNA 4930506M07 gene // 19 D3|19 // 71653	4930506M07Rik	ENSMUST00000047511	0.0505176	0.25505	0.0505176	0.25505	0.911383	-1.09723	KO down vs Control	-1.20424	1.00027	5.28727	0.0448034	0.0677906	1
17975	10586505	NM_145617 // Herc1 // hect (homologous to the E6-AP (UBE3A) carboxyl terminus) domain a	Herc1	NM_145617	0.00471364	0.0752138	0.00471364	0.0752138	0.911429	-1.09718	KO down vs Control	-1.15945	-1.03825	15.009	0.0447544	0.0238547	1
18557	10597477	NM_175380 // Gpd1l // glycerol-3-phosphate dehydrogenase 1-like // 9 F3|9 60.0 cM // 33	Gpd1l	NM_175380	0.0380001	0.220349	0.0380001	0.220349	0.911441	-1.09716	KO down vs Control	-1.19588	-1.00659	6.15973	0.0447415	0.0581084	1
16418	10561854	NM_025548 // Tbcb // tubulin folding cofactor B // 7 B1|7 // 66411 /// ENSMUST000000062	Tbcb	NM_025548	0.151726	0.435104	0.151726	0.435104	0.911447	-1.09716	KO down vs Control	-1.25566	1.04312	2.51083	0.0447354	0.142536	1
13209	10501860	ENSMUST00000162409 // Fnbp1l // formin binding protein 1-like // 3 G1|3 // 214459 /// B	Fnbp1l	ENSMUST00000162409	0.0211779	0.165642	0.0211779	0.165642	0.911604	-1.09697	KO down vs Control	-1.18198	-1.01807	8.17495	0.0445698	0.043616	1
8997	10425341	NM_025609 // Tab1 // TGF-beta activated kinase 1/MAP3K7 binding protein 1 // 15|15 E2 /	Tab1	NM_025609	0.0751273	0.311317	0.0751273	0.311317	0.911615	-1.09695	KO down vs Control	-1.21762	1.0119	4.18067	0.0445576	0.0852639	1
17336	10576258	NM_194446 // Cdk10 // cyclin-dependent kinase 10 // 8 E1|8 // 234854 /// ENSMUST0000003	Cdk10	NM_194446	0.03636	0.216074	0.03636	0.216074	0.911702	-1.09685	KO down vs Control	-1.19407	-1.00755	6.30107	0.0444656	0.0564547	1
12315	10486041	NM_001136072 // Meis2 // Meis homeobox 2 // 2 E4-E5|2 64.0 cM // 17536 /// NM_001159567	Meis2	NM_001136072	0.00090371	0.0314962	0.00090371	0.0314962	0.911743	-1.0968	KO down vs Control	-1.14338	-1.05212	26.2464	0.0444226	0.0135402	1
6345	10379321	ENSMUST00000017783 // Rab11fip4 // RAB11 family interacting protein 4 (class II) // 11	Rab11fip4	ENSMUST00000017783	0.0752828	0.311673	0.0752828	0.311673	0.911842	-1.09668	KO down vs Control	-1.21706	1.01193	4.17523	0.0443186	0.0849172	1
10928	10459837	BC120889 // 8030462N17Rik // RIKEN cDNA 8030462N17 gene // 18 E3|18 // 212163 /// NM_17	8030462N17Rik	BC120889	0.0569146	0.270466	0.0569146	0.270466	0.911851	-1.09667	KO down vs Control	-1.20684	1.00345	4.94176	0.0443094	0.0717306	1
12247	10484488	NM_145526 // P2rx3 // purinergic receptor P2X, ligand-gated ion channel, 3 // 2 D|2 //	P2rx3	NM_145526	0.0124997	0.123518	0.0124997	0.123518	0.911941	-1.09656	KO down vs Control	-1.17173	-1.02621	10.2783	0.0442146	0.0344141	1
17128	10572212	NM_198101 // Gmip // Gem-interacting protein // 8 B3.3|8 // 78816 /// ENSMUST0000003607	Gmip	NM_198101	0.0803042	0.322516	0.0803042	0.322516	0.911967	-1.09653	KO down vs Control	-1.21934	1.01411	4.00681	0.0441865	0.0882229	1
4898	10354003	NM_173870 // Mgat4a // mannoside acetylglucosaminyltransferase 4, isoenzyme A // 1 B|1	Mgat4a	NM_173870	0.335847	0.635607	0.335847	0.635607	0.91199	-1.0965	KO down vs Control	-1.34934	1.12228	1.04835	0.0441632	0.337009	1
10144	10446351	NM_001037997 // Fert2 // fer (fms/fps related) protein kinase, testis specific 2 // 17	Fert2	NM_001037997	0.000740369	0.0287533	0.000740369	0.0287533	0.912007	-1.09648	KO down vs Control	-1.14143	-1.0533	27.947	0.044145	0.0126368	1
17442	10578157	NM_175091 // Tnks // tankyrase, TRF1-interacting ankyrin-related ADP-ribose polymerase	Tnks	NM_175091	0.000268692	0.0165215	0.000268692	0.0165215	0.912017	-1.09647	KO down vs Control	-1.13488	-1.05936	38.0425	0.0441341	0.00928103	1
16414	10561810	NM_011748 // Zfp14 // zinc finger protein 14 // 7 B1|7 // 243906 /// NM_178733 // Zfp14	Zfp14	NM_011748	0.0282776	0.190696	0.0282776	0.190696	0.912038	-1.09645	KO down vs Control	-1.18713	-1.01269	7.1392	0.0441125	0.0494314	1
5064	10357220	NM_175106 // Tmem177 // transmembrane protein 177 // 1 E2.3|1 // 66343 /// ENSMUST00000	Tmem177	NM_175106	0.012669	0.124458	0.012669	0.124458	0.912054	-1.09643	KO down vs Control	-1.1717	-1.02599	10.2209	0.0440958	0.0345142	1
10971	10460582	NM_134149 // AI837181 // expressed sequence AI837181 // 19 A|19 // 107242 /// NM_001256	AI837181	NM_134149	0.141054	0.419779	0.141054	0.419779	0.912092	-1.09638	KO down vs Control	-1.24848	1.03863	2.66758	0.0440557	0.132122	1
7369	10398350	NR_029770 // Mir341 // microRNA 341 // --- // 723846	Mir341	NR_029770	0.278777	0.587223	0.278777	0.587223	0.912119	-1.09635	KO down vs Control	-1.31594	1.09481	1.34994	0.0440274	0.260914	1
17286	10575291	NM_029468 // Zfp821 // zinc finger protein 821 // 8 D3|8 // 75871 /// ENSMUST0000017170	Zfp821	NM_029468	0.0535182	0.260599	0.0535182	0.260599	0.912129	-1.09634	KO down vs Control	-1.20408	1.00177	5.11863	0.0440167	0.0687945	1
11370	10468746	NM_175199 // Hspa12a // heat shock protein 12A // 19 D2-D3|19 // 73442 /// ENSMUST00000	Hspa12a	NM_175199	0.0456187	0.240949	0.0456187	0.240949	0.912154	-1.09631	KO down vs Control	-1.19914	-1.00229	5.59205	0.0439901	0.0629323	1
12080	10480734	NM_008963 // Ptgds // prostaglandin D2 synthase (brain) // 2 A3|2 12.9 cM // 19215 ///	Ptgds	NM_008963	0.429068	0.708176	0.429068	0.708176	0.912174	-1.09628	KO down vs Control	-1.41401	1.17655	0.69371	0.0439691	0.507061	1
6398	10380384	NM_027799 // Ankrd40 // ankyrin repeat domain 40 // 11|11 C // 71452 /// NM_146024 // A	Ankrd40	NM_027799	0.00157649	0.0419877	0.00157649	0.0419877	0.912181	-1.09627	KO down vs Control	-1.14704	-1.04776	21.927	0.0439625	0.0160396	1
6206	10376285	NM_001081168 // Sap30l // SAP30-like // 11|11 B2 // 50724 /// ENSMUST00000020826 // Sap	Sap30l	NM_001081168	0.284609	0.59222	0.284609	0.59222	0.912204	-1.09625	KO down vs Control	-1.31873	1.09734	1.31512	0.0439378	0.267278	1
11603	10472408	NM_153409 // Csrnp3 // cysteine-serine-rich nuclear protein 3 // 2 C1.3|2 // 77771 ///	Csrnp3	NM_153409	0.0577698	0.272039	0.0577698	0.272039	0.912211	-1.09624	KO down vs Control	-1.20636	1.00385	4.89934	0.043931	0.0717338	1
6012	10373113	NM_001039000 // Kif5a // kinesin family member 5A // 10 D3|10 70.0 cM // 16572 /// NM_0	Kif5a	NM_001039000	0.025693	0.182928	0.025693	0.182928	0.912237	-1.09621	KO down vs Control	-1.18452	-1.01448	7.47386	0.0439034	0.0469942	1
12921	10497012	ENSMUST00000172865 // 4922501L14Rik // RIKEN cDNA 4922501L14 gene // 3 H4|3 // 209601	4922501L14Rik	ENSMUST00000172865	0.351248	0.649112	0.351248	0.649112	0.912319	-1.09611	KO down vs Control	-1.35737	1.12978	0.979755	0.0438173	0.357781	1
7182	10395005	NM_001081378 // Kidins220 // kinase D-interacting substrate 220 // 12 A1.3|12 // 77480	Kidins220	NM_001081378	0.000360656	0.0199376	0.000360656	0.0199376	0.91232	-1.09611	KO down vs Control	-1.13611	-1.05751	34.8416	0.0438167	0.0100608	1
11234	10465619	NM_201411 // Flrt1 // fibronectin leucine rich transmembrane protein 1 // 19 A|19 // 39	Flrt1	NM_201411	0.120988	0.390936	0.120988	0.390936	0.912381	-1.09603	KO down vs Control	-1.23811	1.03065	3.00969	0.0437527	0.116298	1
16784	10565904	ENSMUST00000150042 // Mrpl48 // mitochondrial ribosomal protein L48 // 7 E1|7 // 52443	Mrpl48	ENSMUST00000150042	0.087717	0.337257	0.087717	0.337257	0.912421	-1.09598	KO down vs Control	-1.22182	1.01718	3.78158	0.0437105	0.0924704	1
17212	10573803	NM_001128169 // Cyld // cylindromatosis (turban tumor syndrome) // 8 C3|8 // 74256 ///	Cyld	NM_001128169	0.0702793	0.301292	0.0702793	0.301292	0.912453	-1.09595	KO down vs Control	-1.21267	1.00963	4.3581	0.0436774	0.080177	1
18563	10597531	NM_001172123 // Rbms3 // RNA binding motif, single stranded interacting protein // 9 F3	Rbms3	NM_001172123	0.0207275	0.163786	0.0207275	0.163786	0.912485	-1.09591	KO down vs Control	-1.1795	-1.01824	8.25515	0.0436445	0.0422955	1
14445	10523483	NM_029947 // Prdm8 // PR domain containing 8 // 5 E3|5 // 77630 /// ENSMUST00000112959	Prdm8	NM_029947	0.239009	0.542927	0.239009	0.542927	0.912491	-1.0959	KO down vs Control	-1.29377	1.07724	1.61868	0.0436373	0.215669	1
13979	10515046	NM_027453 // Btf3l4 // basic transcription factor 3-like 4 // 4 C7|4 // 70533 /// ENSMU	Btf3l4	NM_027453	0.0242017	0.177362	0.0242017	0.177362	0.9125	-1.09589	KO down vs Control	-1.18261	-1.01553	7.68696	0.0436281	0.0454048	1
8557	10417258	ENSMUST00000169281 // Gm10340 // predicted gene 10340 // 14 A1|14 // 100040697	Gm10340	ENSMUST00000169281	0.574817	0.803388	0.574817	0.803388	0.912532	-1.09585	KO down vs Control	-1.57221	1.3092	0.341961	0.0435954	1.01989	1
14147	10517609	NM_028176 // Cda // cytidine deaminase // 4 D3|4 // 72269 /// ENSMUST00000030535 // Cda	Cda	NM_028176	0.670271	0.854366	0.670271	0.854366	0.912557	-1.09582	KO down vs Control	-1.76655	1.47111	0.195265	0.0435694	1.78503	1
11388	10468949	NM_146114 // Dclre1c // DNA cross-link repair 1C, PSO2 homolog (S. cerevisiae) // 2 A1|	Dclre1c	NM_146114	0.145402	0.425511	0.145402	0.425511	0.912598	-1.09577	KO down vs Control	-1.24883	1.04007	2.60188	0.0435256	0.133828	1
9546	10435791	NR_030576 // Mir568 // microRNA 568 // 16|16 // 100124467	Mir568	NR_030576	0.0146395	0.135261	0.0146395	0.135261	0.912618	-1.09575	KO down vs Control	-1.17284	-1.02372	9.61733	0.0435049	0.0361887	1
13648	10508974	ENSMUST00000105870 // Pafah2 // platelet-activating factor acetylhydrolase 2 // 4 D3|4	Pafah2	ENSMUST00000105870	0.0798119	0.321127	0.0798119	0.321127	0.912647	-1.09571	KO down vs Control	-1.21713	1.01378	4.02272	0.043475	0.0864591	1
9138	10427910	NM_001013792 // Fam105b // family with sequence similarity 105, member B // 15 B1|15 //	Fam105b	NM_001013792	0.0931423	0.347078	0.0931423	0.347078	0.912689	-1.09566	KO down vs Control	-1.22374	1.01937	3.6318	0.0434315	0.0956694	1
14425	10523021	NM_018760 // Slc4a4 // solute carrier family 4 (anion exchanger), member 4 // 5|5 E2 //	Slc4a4	NM_018760	0.0957822	0.351228	0.0957822	0.351228	0.912707	-1.09564	KO down vs Control	-1.22499	1.02045	3.56295	0.0434127	0.0974757	1
14093	10516823	NM_183428 // Epb4.1 // erythrocyte protein band 4.1 // 4 D2.3|4 65.7 cM // 269587 /// E	Epb4.1	NM_183428	0.361403	0.658618	0.361403	0.658618	0.912737	-1.09561	KO down vs Control	-1.36183	1.13452	0.936986	0.0433808	0.370386	1
6967	10391454	NM_012037 // Vat1 // vesicle amine transport protein 1 homolog (T californica) // 11 D|	Vat1	NM_012037	0.124109	0.396161	0.124109	0.396161	0.912812	-1.09552	KO down vs Control	-1.23821	1.03171	2.95176	0.043303	0.117362	1
10858	10458663	NM_009468 // Dpysl3 // dihydropyrimidinase-like 3 // 18 B3|18 // 22240 /// ENSMUST00000	Dpysl3	NM_009468	0.00571928	0.0823989	0.00571928	0.0823989	0.912834	-1.09549	KO down vs Control	-1.15889	-1.03556	13.9749	0.0432806	0.0247762	1
4573	10347226	ENSMUST00000027380 // Tmem169 // transmembrane protein 169 // 1 C3|1 // 271711 /// NM_1	Tmem169	ENSMUST00000027380	0.0296734	0.194884	0.0296734	0.194884	0.912876	-1.09544	KO down vs Control	-1.1862	-1.01163	6.97418	0.0432366	0.0495962	1
8906	10423921	NM_001130166 // Oxr1 // oxidation resistance 1 // 15|15 D1 // 170719 /// ENSMUST0000011	Oxr1	NM_001130166	0.119903	0.38981	0.119903	0.38981	0.912889	-1.09542	KO down vs Control	-1.23599	1.03004	3.0303	0.0432229	0.114109	1
9068	10426722	NM_018786 // Prpf40b // PRP40 pre-mRNA processing factor 40 homolog B (yeast) // 15|15	Prpf40b	NM_018786	0.113386	0.380565	0.113386	0.380565	0.912908	-1.0954	KO down vs Control	-1.23286	1.02746	3.15943	0.0432039	0.109397	1
17734	10582719	NM_001081337 // Sipa1l2 // signal-induced proliferation-associated 1 like 2 // 8 E2|8 /	Sipa1l2	NM_001081337	0.00618664	0.0861654	0.00618664	0.0861654	0.912906	-1.0954	KO down vs Control	-1.15971	-1.03467	13.5692	0.0432055	0.0254727	1
11709	10474229	NM_001111060 // Cd59a // CD59a antigen // 2|2 55.0 cM // 12509 /// NM_007652 // Cd59a /	Cd59a	NM_001111060	0.375154	0.669365	0.375154	0.669365	0.912935	-1.09537	KO down vs Control	-1.36994	1.14177	0.881946	0.0431755	0.391638	1
9637	10437399	ENSMUST00000038552 // Coro7 // coronin 7 // 16 A1|16 2.2 cM // 78885 /// NM_030205 // C	Coro7	ENSMUST00000038552	0.113169	0.379935	0.113169	0.379935	0.91294	-1.09536	KO down vs Control	-1.23266	1.02737	3.16389	0.0431701	0.109157	1
7256	10396237	NM_001163378 // 2700049A03Rik // RIKEN cDNA 2700049A03 gene // 12|12 C3 // 76967 /// EN	2700049A03Rik	NM_001163378	0.0344134	0.210669	0.0344134	0.210669	0.91304	-1.09524	KO down vs Control	-1.18933	-1.0086	6.47971	0.043066	0.0531703	1
15819	10549679	NM_001003920 // Brsk1 // BR serine/threonine kinase 1 // 7 A1|7 // 381979 /// ENSMUST00	Brsk1	NM_001003920	0.0332692	0.207265	0.0332692	0.207265	0.913048	-1.09523	KO down vs Control	-1.18848	-1.0093	6.59081	0.043058	0.0522643	1
4536	10346576	ENSMUST00000027185 // Stradb // STE20-related kinase adaptor beta // 1 C1.3|1 34.0 cM /	Stradb	ENSMUST00000027185	0.0595283	0.276228	0.0595283	0.276228	0.913105	-1.09516	KO down vs Control	-1.20495	1.00464	4.81459	0.0429986	0.0714472	1
9616	10436983	NM_027293 // Dopey2 // dopey family member 2 // 16 C4|16 // 70028 /// ENSMUST0000004500	Dopey2	NM_027293	0.0754362	0.311817	0.0754362	0.311817	0.913128	-1.09514	KO down vs Control	-1.2135	1.01182	4.16987	0.0429753	0.0824492	1
10884	10459084	ENSMUST00000031639 // Synpo // synaptopodin // 18 D3|18 // 104027 /// ENSMUST0000014327	Synpo	ENSMUST00000031639	0.249763	0.555429	0.249763	0.555429	0.913237	-1.09501	KO down vs Control	-1.29616	1.081	1.54007	0.0428622	0.222651	1
6735	10386551	NM_022009 // Flii // flightless I homolog (Drosophila) // 11 B|11 34.0 cM // 14248 ///	Flii	NM_022009	0.0454409	0.240784	0.0454409	0.240784	0.913249	-1.09499	KO down vs Control	-1.19619	-1.00235	5.60388	0.0428499	0.0611717	1
15013	10534061	NM_172462 // Zfp11 // zinc finger protein 11 // 5 G1.3|5 // 22648 /// ENSMUST0000004977	Zfp11	NM_172462	0.226663	0.528479	0.226663	0.528479	0.913248	-1.09499	KO down vs Control	-1.28471	1.07147	1.71525	0.0428509	0.199858	1
10346	10449971	NM_028543 // Zfp763 // zinc finger protein 763 // 17 B1|17 // 73451 /// ENSMUST00000087	Zfp763	NM_028543	0.149083	0.431097	0.149083	0.431097	0.91326	-1.09498	KO down vs Control	-1.24833	1.04116	2.54825	0.042839	0.134489	1
14689	10528038	ENSMUST00000088746 // Adam22 // a disintegrin and metallopeptidase domain 22 // 5 A1|5	Adam22	ENSMUST00000088746	0.0239368	0.176476	0.0239368	0.176476	0.913296	-1.09494	KO down vs Control	-1.1805	-1.01557	7.72656	0.0428012	0.0443159	1
9591	10436623	NM_139134 // Chodl // chondrolectin // 16|16 C3.2 // 246048 /// ENSMUST00000023568 // C	Chodl	NM_139134	0.0316384	0.201679	0.0316384	0.201679	0.913312	-1.09492	KO down vs Control	-1.18663	-1.01029	6.75782	0.042785	0.0506494	1
8963	10424860	NM_175457 // Heatr7a // HEAT repeat containing 7A // 15 D3|15 // 223658 /// ENSMUST0000	Heatr7a	NM_175457	0.152602	0.435841	0.152602	0.435841	0.913324	-1.0949	KO down vs Control	-1.24973	1.04248	2.49862	0.0427723	0.136947	1
8680	10419460	NM_177625 // Ttc5 // tetratricopeptide repeat domain 5 // 14 C1|14 // 219022 /// NM_001	Ttc5	NM_177625	0.117358	0.386885	0.117358	0.386885	0.913354	-1.09487	KO down vs Control	-1.23334	1.02887	3.0796	0.0427413	0.111031	1
14796	10530045	ENSMUST00000031069 // Sepsecs // Sep (O-phosphoserine) tRNA:Sec (selenocysteine) tRNA s	Sepsecs	ENSMUST00000031069	0.0435878	0.235808	0.0435878	0.235808	0.913413	-1.09479	KO down vs Control	-1.19459	-1.00333	5.73089	0.0426801	0.059579	1
7057	10393341	NM_172572 // Rhbdf2 // rhomboid 5 homolog 2 (Drosophila) // 11 E2|11 // 217344 /// ENSM	Rhbdf2	NM_172572	0.238531	0.542848	0.238531	0.542848	0.913452	-1.09475	KO down vs Control	-1.28971	1.07613	1.62229	0.0426407	0.210275	1
4451	10344819	NM_026493 // Cspp1 // centrosome and spindle pole associated protein 1 // 1 A2|1 // 211	Cspp1	NM_026493	0.165901	0.455203	0.165901	0.455203	0.913476	-1.09472	KO down vs Control	-1.25532	1.04749	2.32398	0.0426159	0.1467	1
7226	10395807	NM_025373 // 1110008L16Rik // RIKEN cDNA 1110008L16 gene // 12 C1|12 // 66132 /// ENSMU	1110008L16Rik	NM_025373	0.252696	0.559247	0.252696	0.559247	0.913486	-1.09471	KO down vs Control	-1.29663	1.08198	1.51945	0.0426053	0.224319	1
15416	10542414	NM_011216 // Ptpro // protein tyrosine phosphatase, receptor type, O // 6 G1|6 // 19277	Ptpro	NM_011216	0.0119858	0.120351	0.0119858	0.120351	0.913501	-1.09469	KO down vs Control	-1.16764	-1.0263	10.4584	0.0425897	0.0325783	1
4998	10355844	ENSMUST00000066668 // Dnpep // aspartyl aminopeptidase // 1 C3-C4|1 // 13437 /// NM_001	Dnpep	ENSMUST00000066668	0.15343	0.436721	0.15343	0.436721	0.913575	-1.0946	KO down vs Control	-1.24927	1.04266	2.48716	0.0425132	0.136745	1
4813	10352503	NM_011794 // Bpnt1 // bisphosphate 3'-nucleotidase 1 // 1|1 H4 // 23827 /// ENSMUST0000	Bpnt1	NM_011794	0.0527143	0.258796	0.0527143	0.258796	0.913592	-1.09458	KO down vs Control	-1.19972	1.00135	5.16261	0.0424964	0.0658526	1
13796	10511755	NM_177327 // Wwp1 // WW domain containing E3 ubiquitin protein ligase 1 // 4 A3|4 // 10	Wwp1	NM_177327	0.0160603	0.142485	0.0160603	0.142485	0.913599	-1.09457	KO down vs Control	-1.17223	-1.02206	9.24234	0.0424889	0.0367777	1
10091	10445442	NM_019581 // Gtpbp2 // GTP binding protein 2 // 17|17 C-D // 56055 /// NM_001145979 //	Gtpbp2	NM_019581	0.0295356	0.194728	0.0295356	0.194728	0.913625	-1.09454	KO down vs Control	-1.18427	-1.01161	6.99002	0.0424626	0.048598	1
6801	10388132	ENSMUST00000108506 // 4933427D14Rik // RIKEN cDNA 4933427D14 gene // 11 B4|11 // 74477	4933427D14Rik	ENSMUST00000108506	0.00616473	0.086012	0.00616473	0.086012	0.913677	-1.09448	KO down vs Control	-1.15807	-1.03438	13.5873	0.0424085	0.0249694	1
14033	10515739	NM_198170 // Szt2 // seizure threshold 2 // 4 D2.1|4 // 230676 /// ENSMUST00000075406 /	Szt2	NM_198170	0.0837758	0.329125	0.0837758	0.329125	0.913681	-1.09447	KO down vs Control	-1.21618	1.01528	3.89812	0.0424049	0.0870264	1
9860	10441003	NM_001111023 // Runx1 // runt related transcription factor 1 // 16 C4|16 62.2 cM // 123	Runx1	NM_001111023	0.141924	0.421054	0.141924	0.421054	0.913718	-1.09443	KO down vs Control	-1.24353	1.0382	2.65423	0.0423668	0.127696	1
17180	10573172	NM_009904 // Clgn // calmegin // 8 C2|8 38.0 cM // 12745 /// ENSMUST00000002259 // Clgn	Clgn	NM_009904	0.306231	0.609811	0.306231	0.609811	0.913724	-1.09442	KO down vs Control	-1.32392	1.10533	1.19454	0.0423605	0.283693	1
18706	10599736	NM_001077361 // Fhl1 // four and a half LIM domains 1 // X|X A6-A7.1 // 14199 /// ENSMU	Fhl1	NM_001077361	0.15585	0.439402	0.15585	0.439402	0.913735	-1.09441	KO down vs Control	-1.24984	1.0435	2.45413	0.0423494	0.138051	1
13991	10515293	NM_025431 // Llph // LLP homolog, long-term synaptic facilitation (Aplysia) // 10 D2|10	Llph	NM_025431	0.164805	0.453455	0.164805	0.453455	0.913761	-1.09438	KO down vs Control	-1.25384	1.0469	2.33765	0.042322	0.144836	1
12381	10487748	BC052447 // 4930402H24Rik // RIKEN cDNA 4930402H24 gene // 2 F3|2 // 228602 /// ENSMUST	4930402H24Rik	BC052447	0.00781005	0.0972819	0.00781005	0.0972819	0.913778	-1.09436	KO down vs Control	-1.16089	-1.03164	12.4125	0.0423045	0.0272659	1
4868	10353524	NM_001081079 // Ogfrl1 // opioid growth factor receptor-like 1 // 1 A5|1 // 70155 /// E	Ogfrl1	NM_001081079	0.052728	0.258796	0.052728	0.258796	0.913787	-1.09435	KO down vs Control	-1.19921	1.00135	5.16185	0.0422953	0.0655507	1
17404	10577544	NM_011130 // Polb // polymerase (DNA directed), beta // 8 A2|8 8.0 cM // 18970 /// ENSM	Polb	NM_011130	0.0590455	0.275126	0.0590455	0.275126	0.913781	-1.09435	KO down vs Control	-1.20285	1.00438	4.83753	0.0423019	0.0699562	1
15634	10546272	NM_001134384 // Iqsec1 // IQ motif and Sec7 domain 1 // 6 D1|6 38.0 cM // 232227	Iqsec1	NM_001134384	0.142318	0.42154	0.142318	0.42154	0.913805	-1.09432	KO down vs Control	-1.24342	1.03831	2.6482	0.0422768	0.127715	1
9968	10442968	NM_001081069 // Rgs11 // regulator of G-protein signaling 11 // 17 A3.3|17 // 50782 ///	Rgs11	NM_001081069	0.216389	0.515847	0.216389	0.515847	0.913824	-1.0943	KO down vs Control	-1.27756	1.06686	1.80137	0.0422576	0.187669	1
5343	10361055	NR_027352 // Vash2 // vasohibin 2 // 1 H6|1 // 226841 /// NM_144879 // Vash2 // vasohib	Vash2	NR_027352	0.080473	0.322696	0.080473	0.322696	0.913875	-1.09424	KO down vs Control	-1.21396	1.01386	4.00139	0.0422056	0.0843819	1
4600	10347781	NM_172849 // 9430031J16Rik // RIKEN cDNA 9430031J16 gene // 1 C5|1 // 241134 /// ENSMUS	9430031J16Rik	NM_172849	0.430749	0.709752	0.430749	0.709752	0.913885	-1.09423	KO down vs Control	-1.40539	1.17377	0.688463	0.0421947	0.490306	1
11845	10476680	NR_038065 // LOC171588 // zinc finger protein pseudogene // 2 G1 // 171588	LOC171588	NR_038065	0.269606	0.576806	0.269606	0.576806	0.913881	-1.09423	KO down vs Control	-1.30361	1.08875	1.40687	0.0421995	0.239962	1
6003	10373000	NM_026858 // Xrcc6bp1 // XRCC6 binding protein 1 // 10 D3|10 // 68876 /// ENSMUST000000	Xrcc6bp1	NM_026858	0.0140001	0.131762	0.0140001	0.131762	0.913949	-1.09415	KO down vs Control	-1.16913	-1.02399	9.80139	0.0421299	0.0343869	1
5719	10367775	NM_001081344 // Stxbp5 // syntaxin binding protein 5 (tomosyn) // 10|10 A2 // 78808 ///	Stxbp5	NM_001081344	0.00893156	0.102721	0.00893156	0.102721	0.913991	-1.0941	KO down vs Control	-1.16226	-1.02994	11.777	0.0420866	0.028589	1
4627	10348653	NM_016696 // Gpc1 // glypican 1 // 1 D|1 // 14733 /// ENSMUST00000045970 // Gpc1 // gly	Gpc1	NM_016696	0.15982	0.445935	0.15982	0.445935	0.914017	-1.09407	KO down vs Control	-1.25069	1.04486	2.40142	0.0420597	0.140116	1
4560	10347036	NM_001039934 // Mtap2 // microtubule-associated protein 2 // 1 C3|1 33.7 cM // 17756 //	Mtap2	NM_001039934	0.0318785	0.202021	0.0318785	0.202021	0.914029	-1.09406	KO down vs Control	-1.18505	-1.01005	6.73256	0.0420477	0.0499634	1
8479	10416082	NM_029979 // Trim35 // tripartite motif-containing 35 // 14 D1|14 // 66854 /// ENSMUST0	Trim35	NM_029979	0.0142826	0.133558	0.0142826	0.133558	0.914087	-1.09399	KO down vs Control	-1.16915	-1.02366	9.71879	0.0419883	0.0345625	1
15540	10544732	NM_018773 // Skap2 // src family associated phosphoprotein 2 // 6 B3|6 // 54353 /// ENS	Skap2	NM_018773	0.0415378	0.230111	0.0415378	0.230111	0.914169	-1.09389	KO down vs Control	-1.19135	-1.00441	5.87966	0.0419048	0.0570167	1
15906	10551173	NM_138586 // Exosc5 // exosome component 5 // 7 A3|7 6.0 cM // 27998 /// ENSMUST0000007	Exosc5	NM_138586	0.140765	0.419653	0.140765	0.419653	0.914201	-1.09385	KO down vs Control	-1.24142	1.03753	2.67204	0.0418715	0.125362	1
9224	10429666	NM_025412 // Pycrl // pyrroline-5-carboxylate reductase-like // 15|15 E1 // 66194 /// E	Pycrl	NM_025412	0.0640943	0.286797	0.0640943	0.286797	0.914201	-1.09385	KO down vs Control	-1.2045	1.00667	4.60873	0.0418714	0.0726818	1
12192	10483215	NM_018732 // Scn3a // sodium channel, voltage-gated, type III, alpha // 2 C1.3|2 36.0 c	Scn3a	NM_018732	0.0134162	0.129032	0.0134162	0.129032	0.91424	-1.0938	KO down vs Control	-1.16779	-1.02451	9.97897	0.0418319	0.0335361	1
12679	10492456	ENSMUST00000162620 // Rsrc1 // arginine/serine-rich coiled-coil 1 // 3|3 E2 // 66880	Rsrc1	ENSMUST00000162620	0.0939374	0.34836	0.0939374	0.34836	0.91426	-1.09378	KO down vs Control	-1.21948	1.01933	3.6108	0.0418118	0.0926372	1
6145	10375307	NM_026979 // C1qtnf2 // C1q and tumor necrosis factor related protein 2 // 11|11 B1.1 /	C1qtnf2	NM_026979	0.160044	0.446297	0.160044	0.446297	0.914348	-1.09368	KO down vs Control	-1.24966	1.04476	2.3985	0.0417219	0.13916	1
4979	10355514	NM_027884 // Tns1 // tensin 1 // 1 C3|1 44.5 cM // 21961 /// ENSMUST00000169786 // Tns1	Tns1	NM_027884	0.241244	0.545463	0.241244	0.545463	0.914349	-1.09367	KO down vs Control	-1.28748	1.07638	1.60193	0.0417211	0.208354	1
17350	10576482	NM_026855 // Arv1 // ARV1 homolog (yeast) // 8 E2|8 // 68865 /// ENSMUST00000034463 //	Arv1	NM_026855	0.0649192	0.288464	0.0649192	0.288464	0.91436	-1.09366	KO down vs Control	-1.20451	1.00703	4.57355	0.0417095	0.0729578	1
17158	10572727	NM_001166645 // Zfp882 // zinc finger protein 882 // 8 B3.3|8 // 382019 /// ENSMUST0000	Zfp882	NM_001166645	0.198978	0.495261	0.198978	0.495261	0.914504	-1.09349	KO down vs Control	-1.26687	1.0595	1.96099	0.0415634	0.169561	1
4542	10346695	NM_173444 // Nbeal1 // neurobeachin like 1 // 1 C2|1 // 269198 /// ENSMUST00000160834 /	Nbeal1	NM_173444	0.0410451	0.228826	0.0410451	0.228826	0.914562	-1.09342	KO down vs Control	-1.19003	-1.00465	5.91681	0.0415037	0.0561163	1
13046	10499138	NM_001195496 // Dclk2 // doublecortin-like kinase 2 // 3 F1|3 // 70762 /// NM_001195498	Dclk2	NM_001195496	0.0114537	0.116892	0.0114537	0.116892	0.914628	-1.09334	KO down vs Control	-1.16448	-1.02654	10.6555	0.0414366	0.0311099	1
11877	10477167	NM_025543 // Mcts2 // malignant T cell amplified sequence 2 // 2 H1|2 // 66405 /// ENSM	Mcts2	NM_025543	0.0288129	0.19143	0.0288129	0.19143	0.914702	-1.09325	KO down vs Control	-1.18111	-1.01193	7.07471	0.0413618	0.0467714	1
6620	10384504	NM_001193271 // Meis1 // Meis homeobox 1 // 11 A3.1|11 11.0 cM // 17268 /// ENSMUST0000	Meis1	NM_001193271	0.207803	0.504906	0.207803	0.504906	0.914701	-1.09325	KO down vs Control	-1.27022	1.06277	1.87778	0.0413624	0.176218	1
11491	10470628	NM_001033294 // Ddx31 // DEAD/H (Asp-Glu-Ala-Asp/His) box polypeptide 31 // 2 A3|2 // 2	Ddx31	NM_001033294	0.0176493	0.149428	0.0176493	0.149428	0.914718	-1.09323	KO down vs Control	-1.17135	-1.02032	8.86958	0.0413455	0.037292	1
9743	10439239	NM_153550 // Dirc2 // disrupted in renal carcinoma 2 (human) // 16 B3|16 // 224132 ///	Dirc2	NM_153550	0.0105237	0.111573	0.0105237	0.111573	0.914741	-1.09321	KO down vs Control	-1.16299	-1.02761	11.0294	0.0413224	0.0299727	1
13920	10513884	NM_011599 // Tle1 // transducin-like enhancer of split 1, homolog of Drosophila E(spl)	Tle1	NM_011599	0.0134824	0.129291	0.0134824	0.129291	0.914766	-1.09318	KO down vs Control	-1.16671	-1.02428	9.95835	0.041297	0.0331758	1
10477	10452516	NM_001025572 // Ankrd12 // ankyrin repeat domain 12 // 17 E1.1|17 // 106585 /// ENSMUST	Ankrd12	NM_001025572	0.0551449	0.265669	0.0551449	0.265669	0.914808	-1.09313	KO down vs Control	-1.1979	1.00249	5.03218	0.0412548	0.0655855	1
17272	10575021	NM_011764 // Zfp90 // zinc finger protein 90 // 8 D3|8 49.0 cM // 22751 /// ENSMUST0000	Zfp90	NM_011764	0.0353156	0.212418	0.0353156	0.212418	0.914814	-1.09312	KO down vs Control	-1.18557	-1.00788	6.39536	0.0412481	0.0515976	1
9017	10425726	NM_011889 // Sept3 // septin 3 // 15 E2|15 // 24050 /// ENSMUST00000023095 // Sept3 //	2003-09-01	NM_011889	0.00301158	0.060959	0.00301158	0.060959	0.914858	-1.09307	KO down vs Control	-1.14785	-1.0409	17.6092	0.0412034	0.0187191	1
16888	10568109	ENSMUST00000052937 // Asphd1 // aspartate beta-hydroxylase domain containing 1 // 7 F3|	Asphd1	ENSMUST00000052937	0.343028	0.642452	0.343028	0.642452	0.914891	-1.09303	KO down vs Control	-1.33973	1.12139	1.01579	0.0411701	0.324242	1
12502	10489904	NM_170756 // Spata2 // spermatogenesis associated 2 // 2 H3|2 // 263876 /// ENSMUST0000	Spata2	NM_170756	0.0858679	0.332961	0.0858679	0.332961	0.914885	-1.09303	KO down vs Control	-1.21374	1.01591	3.8354	0.0411769	0.0858881	1
14502	10524640	BC031162 // 2210016L21Rik // RIKEN cDNA 2210016L21 gene // 5 F|5 // 72357 /// ENSMUST00	2210016L21Rik	BC031162	0.204142	0.501447	0.204142	0.501447	0.9149	-1.09302	KO down vs Control	-1.26779	1.0612	1.9117	0.0411611	0.172249	1
7108	10394331	NM_028376 // Pfn4 // profilin family, member 4 // 12 A1.1|12 // 382562 /// ENSMUST00000	Pfn4	NM_028376	0.0184389	0.152353	0.0184389	0.152353	0.914927	-1.09298	KO down vs Control	-1.17166	-1.01959	8.69974	0.0411334	0.037825	1
10636	10455069	NM_053131 // Pcdhb6 // protocadherin beta 6 // 18 B3|18 // 93877 /// AY013788 // Pcdhb6	Pcdhb6	NM_053131	0.283636	0.591897	0.283636	0.591897	0.914941	-1.09297	KO down vs Control	-1.30638	1.0936	1.32086	0.0411199	0.24905	1
17138	10572408	NM_001111066 // Fkbp8 // FK506 binding protein 8 // 8|8 C1 // 14232 /// NM_010223 // Fk	Fkbp8	NM_001111066	0.130911	0.405842	0.130911	0.405842	0.914965	-1.09294	KO down vs Control	-1.23448	1.03346	2.83187	0.0410954	0.116094	1
15561	10544982	NM_026004 // Nt5c3 // 5'-nucleotidase, cytosolic III // 6 B3|6 // 107569 /// NM_0012523	Nt5c3	NM_026004	0.0103203	0.110813	0.0103203	0.110813	0.915049	-1.09284	KO down vs Control	-1.16204	-1.02775	11.1167	0.0410108	0.029513	1
14061	10516241	NM_001007573 // Maneal // mannosidase, endo-alpha-like // 4 D2.2|4 // 215090 /// ENSMUS	Maneal	NM_001007573	0.0865846	0.334369	0.0865846	0.334369	0.915053	-1.09283	KO down vs Control	-1.2136	1.01617	3.81436	0.0410069	0.0860053	1
11567	10471994	NM_008449 // Kif5c // kinesin family member 5C // 2 C|2 32.5 cM // 16574 /// ENSMUST000	Kif5c	NM_008449	0.00711422	0.0928076	0.00711422	0.0928076	0.915063	-1.09282	KO down vs Control	-1.15699	-1.03221	12.8674	0.0409962	0.0254884	1
12228	10484207	NM_001025576 // Ccdc141 // coiled-coil domain containing 141 // 2 C3|2 // 545428 /// EN	Ccdc141	NM_001025576	0.0966661	0.353257	0.0966661	0.353257	0.915149	-1.09272	KO down vs Control	-1.21815	1.0202	3.54045	0.0409101	0.0924404	1
6086	10374450	XR_141047 // Gm12026 // predicted gene 12026 // 11 A3.1|11 // 635455 /// XR_141625 // G	Gm12026	XR_141047	0.43999	0.715437	0.43999	0.715437	0.915288	-1.09255	KO down vs Control	-1.40457	1.17668	0.660221	0.0407699	0.494015	1
9204	10429160	NM_009177 // St3gal1 // ST3 beta-galactoside alpha-2,3-sialyltransferase 1 // 15 D2|15	St3gal1	NM_009177	0.0807377	0.322975	0.0807377	0.322975	0.91529	-1.09255	KO down vs Control	-1.21005	1.01373	3.99291	0.0407674	0.0816796	1
9720	10438813	NR_030463 // Mir690 // microRNA 690 // 16 B2|16 // 751543	Mir690	NR_030463	0.273312	0.580837	0.273312	0.580837	0.915334	-1.0925	KO down vs Control	-1.2994	1.08868	1.38354	0.0407231	0.235472	1
16264	10558583	NM_027201 // Zfp511 // zinc finger protein 511 // 7 F4|7 // 69752 /// ENSMUST0000016819	Zfp511	NM_027201	0.0233165	0.174079	0.0233165	0.174079	0.915332	-1.0925	KO down vs Control	-1.17517	-1.01564	7.82147	0.0407255	0.0416551	1
15725	10547613	NM_027664 // Rimklb // ribosomal modification protein rimK-like family member B // 6|6	Rimklb	NM_027664	0.0210095	0.165028	0.0210095	0.165028	0.915343	-1.09249	KO down vs Control	-1.17312	-1.01739	8.20468	0.0407142	0.0396985	1
16392	10561345	NM_001081021 // Zfp780b // zinc finger protein 780B // 7 A3|7 // 338354 /// BC094325 //	Zfp780b	NM_001081021	0.181224	0.474727	0.181224	0.474727	0.915359	-1.09247	KO down vs Control	-1.25571	1.05213	2.14468	0.0406987	0.151813	1
8433	10415282	NM_011189 // Psme1 // proteasome (prosome, macropain) 28 subunit, alpha // 14 C2-D1|14	Psme1	NM_011189	0.0582432	0.273193	0.0582432	0.273193	0.915374	-1.09245	KO down vs Control	-1.19813	1.00392	4.8762	0.0406834	0.0667461	1
16900	10568228	NM_175560 // Zfp747 // zinc finger protein 747 // 7 F3|7 // 269997 /// ENSMUST000000674	Zfp747	NM_175560	0.231645	0.534505	0.231645	0.534505	0.915406	-1.09241	KO down vs Control	-1.27871	1.07152	1.67542	0.0406507	0.194104	1
17509	10579209	ENSMUST00000019679 // Armc6 // armadillo repeat containing 6 // 8 B3.3|8 // 76813 /// N	Armc6	ENSMUST00000019679	0.0413103	0.229351	0.0413103	0.229351	0.915439	-1.09237	KO down vs Control	-1.18798	-1.00446	5.89675	0.0406177	0.0551053	1
4976	10355456	NM_001005423 // Mreg // melanoregulin // 1 C3|1 // 381269 /// ENSMUST00000048860 // Mre	Mreg	NM_001005423	0.655054	0.847457	0.655054	0.847457	0.915556	-1.09223	KO down vs Control	-1.69341	1.41948	0.215239	0.0405009	1.50534	1
8565	10417319	NM_001256501 // Gm10408 // predicted gene 10408 // 14 A1|14 // 100041840 /// NM_177135	Gm10408	NM_001256501	0.424058	0.705117	0.424058	0.705117	0.915573	-1.09221	KO down vs Control	-1.39052	1.16563	0.709552	0.0404835	0.45644	1
4656	10349404	NM_145128 // Mgat5 // mannoside acetylglucosaminyltransferase 5 // 1 E3|1 // 107895 ///	Mgat5	NM_145128	0.0536052	0.260733	0.0536052	0.260733	0.915592	-1.09219	KO down vs Control	-1.19496	1.00174	5.11393	0.0404648	0.0633013	1
17629	10581159	NM_026753 // Fam96b // family with sequence similarity 96, member B // 8|8 D1 // 68523	Fam96b	NM_026753	0.034855	0.211233	0.034855	0.211233	0.915605	-1.09217	KO down vs Control	-1.18329	-1.00807	6.43808	0.0404516	0.0502655	1
18122	10589800	NM_001114347 // Clasp2 // CLIP associating protein 2 // 9|9 F2 // 76499 /// ENSMUST0000	Clasp2	NM_001114347	0.0147893	0.135918	0.0147893	0.135918	0.915617	-1.09216	KO down vs Control	-1.16632	-1.02272	9.57568	0.0404395	0.0337852	1
19135	10607246	NM_001164684 // Tmem29 // transmembrane protein 29 // X F3|X // 382245 /// ENSMUST00000	Tmem29	NM_001164684	0.0868794	0.335114	0.0868794	0.335114	0.915649	-1.09212	KO down vs Control	-1.21202	1.01617	3.80577	0.0404073	0.0849389	1
16475	10562687	NM_001164518 // Iglon5 // IgLON family member 5 // 7 B4|7 // 210094 /// ENSMUST00000107	Iglon5	NM_001164518	0.169306	0.459668	0.169306	0.459668	0.915689	-1.09207	KO down vs Control	-1.24923	1.04746	2.28226	0.0403675	0.1415	1
9349	10432256	NM_007478 // Arf3 // ADP-ribosylation factor 3 // 15|15 F2 // 11842 /// ENSMUST00000053	Arf3	NM_007478	0.0679517	0.295258	0.0679517	0.295258	0.9157	-1.09206	KO down vs Control	-1.20243	1.00825	4.44897	0.0403562	0.0725673	1
13780	10511501	NM_001085493 // 2310030N02Rik // RIKEN cDNA 2310030N02 gene // 4 A1|4 // 76947 /// ENSM	2310030N02Rik	NM_001085493	0.0064909	0.088682	0.0064909	0.088682	0.915727	-1.09203	KO down vs Control	-1.15448	-1.03295	13.3252	0.0403293	0.0242123	1
6747	10386821	AK040705 // A530017D24Rik // RIKEN cDNA A530017D24 gene // 11|11 // 100504229	A530017D24Rik	AK040705	0.0651627	0.28911	0.0651627	0.28911	0.915754	-1.092	KO down vs Control	-1.20083	1.00702	4.56327	0.0403024	0.0706553	1
14369	10521972	NM_018764 // Pcdh7 // protocadherin 7 // 5 C3-D|5 // 54216 /// ENSMUST00000068110 // Pc	Pcdh7	NM_018764	0.00158535	0.0420534	0.00158535	0.0420534	0.915854	-1.09188	KO down vs Control	-1.14022	-1.04558	21.8865	0.0402019	0.0146946	1
4575	10347254	NM_018817 // Smarcal1 // SWI/SNF related matrix associated, actin dependent regulator o	Smarcal1	NM_018817	0.0575589	0.271727	0.0575589	0.271727	0.915847	-1.09188	KO down vs Control	-1.19649	1.00359	4.90973	0.0402088	0.0655169	1
15427	10542636	NM_183165 // Pyroxd1 // pyridine nucleotide-disulphide oxidoreductase domain 1 // 6 G2|	Pyroxd1	NM_183165	0.0183487	0.152059	0.0183487	0.152059	0.915901	-1.09182	KO down vs Control	-1.16935	-1.01943	8.71866	0.0401549	0.036845	1
11706	10474201	NM_008505 // Lmo2 // LIM domain only 2 // 2 E2|2 60.0 cM // 16909 /// ENSMUST0000011114	Lmo2	NM_008505	0.0621333	0.282297	0.0621333	0.282297	0.915956	-1.09176	KO down vs Control	-1.19867	1.00566	4.69477	0.0401006	0.0683324	1
13928	10514072	NM_026647 // Zdhhc21 // zinc finger, DHHC domain containing 21 // 4 C3|4 39.4 cM // 682	Zdhhc21	NM_026647	0.0352473	0.212356	0.0352473	0.212356	0.915951	-1.09176	KO down vs Control	-1.18271	-1.00781	6.40165	0.0401054	0.0501189	1
17134	10572332	ENSMUST00000131489 // Sugp2 // SURP and G patch domain containing 2 // 8 B3.3|8 // 2343	Sugp2	ENSMUST00000131489	0.0359931	0.214475	0.0359931	0.214475	0.915972	-1.09174	KO down vs Control	-1.18316	-1.00738	6.3338	0.0400842	0.0506289	1
17451	10578300	NM_001040699 // Mtmr7 // myotubularin related protein 7 // 8|8 B1.2 // 54384 /// ENSMUS	Mtmr7	NM_001040699	0.0855505	0.332746	0.0855505	0.332746	0.916014	-1.09169	KO down vs Control	-1.21033	1.01556	3.84479	0.0400426	0.0833183	1
18236	10591643	NM_031874 // Rab3d // RAB3D, member RAS oncogene family // 9|9 A2-A3 // 19340 /// ENSMU	Rab3d	NM_031874	0.257848	0.563898	0.257848	0.563898	0.916032	-1.09167	KO down vs Control	-1.28882	1.08146	1.48404	0.0400251	0.215762	1
8533	10416950	NR_029736 // Mir18 // microRNA 18 // 14|14 // 387135	Mir18	NR_029736	0.524188	0.769955	0.524188	0.769955	0.916054	-1.09164	KO down vs Control	-1.4789	1.24103	0.443466	0.0400024	0.721632	1
6800	10388042	NM_134022 // 6330403K07Rik // RIKEN cDNA 6330403K07 gene // 11 B4|11 // 103712 /// BC06	6330403K07Rik	NM_134022	0.00254462	0.0558925	0.00254462	0.0558925	0.916066	-1.09162	KO down vs Control	-1.14392	-1.04172	18.666	0.039991	0.0171396	1
15176	10537441	NM_178873 // Adck2 // aarF domain containing kinase 2 // 6 B1|6 // 57869 /// ENSMUST000	Adck2	NM_178873	0.012938	0.126386	0.012938	0.126386	0.916069	-1.09162	KO down vs Control	-1.1632	-1.02445	10.1318	0.0399875	0.0315739	1
15597	10545644	ENSMUST00000032111 // Wbp1 // WW domain binding protein 1 // 6 C3|6 // 22377 /// NM_016	Wbp1	ENSMUST00000032111	0.255332	0.562114	0.255332	0.562114	0.916069	-1.09162	KO down vs Control	-1.28744	1.0804	1.50121	0.039988	0.213098	1
7604	10401616	NM_175337 // Mlh3 // mutL homolog 3 (E coli) // 12 D2|12 // 217716 /// ENSMUST000000193	Mlh3	NM_175337	0.247625	0.553078	0.247625	0.553078	0.916099	-1.09159	KO down vs Control	-1.2836	1.07724	1.55531	0.0399582	0.205531	1
9805	10440344	NM_175549 // Robo2 // roundabout homolog 2 (Drosophila) // 16 C3.1|16 // 268902 /// ENS	Robo2	NM_175549	0.000943613	0.0321635	0.000943613	0.0321635	0.916251	-1.0914	KO down vs Control	-1.13554	-1.04899	25.8889	0.0398071	0.0123009	1
5508	10363786	NM_146005 // Ank3 // ankyrin 3, epithelial // 10 B5.3|10 38.0 cM // 11735 /// NM_170688	Ank3	NM_146005	0.0102984	0.11079	0.0102984	0.11079	0.916262	-1.09139	KO down vs Control	-1.15941	-1.02736	11.1262	0.0397958	0.0286142	1
4702	10350473	NM_020025 // B3galt2 // UDP-Gal:betaGlcNAc beta 1,3-galactosyltransferase, polypeptide	B3galt2	NM_020025	0.235348	0.538941	0.235348	0.538941	0.916294	-1.09135	KO down vs Control	-1.277	1.07217	1.64658	0.0397644	0.193198	1
12348	10487000	NM_001013829 // Shf // Src homology 2 domain containing F // 2 E5|2 // 435684 /// ENSMU	Shf	NM_001013829	0.0368272	0.217583	0.0368272	0.217583	0.916305	-1.09134	KO down vs Control	-1.1829	-1.00687	6.25999	0.0397536	0.0508034	1
13727	10510552	NM_001085492 // Rere // arginine glutamic acid dipeptide (RE) repeats // 4 E2|4 78.0 cM	Rere	NM_001085492	0.0374265	0.219317	0.0374265	0.219317	0.916406	-1.09122	KO down vs Control	-1.18304	-1.00653	6.20827	0.0396531	0.0510972	1
12130	10481711	NM_001113569 // Stxbp1 // syntaxin binding protein 1 // 2 B|2 24.0 cM // 20910 /// ENSM	Stxbp1	NM_001113569	0.00700417	0.0919781	0.00700417	0.0919781	0.916475	-1.09114	KO down vs Control	-1.15387	-1.03181	12.9445	0.0395851	0.0244645	1
15113	10536068	NM_023363 // Zfp788 // zinc finger protein 788 // 7 B3|7 // 67607 /// ENSMUST0000010027	Zfp788	NM_023363	0.00533459	0.0797303	0.00533459	0.0797303	0.916472	-1.09114	KO down vs Control	-1.15066	-1.0347	14.3414	0.0395877	0.0220831	1
15973	10552320	NM_023363 // Zfp788 // zinc finger protein 788 // 7 B3|7 // 67607 /// ENSMUST0000010027	Zfp788	NM_023363	0.00533459	0.0797303	0.00533459	0.0797303	0.916472	-1.09114	KO down vs Control	-1.15066	-1.0347	14.3414	0.0395877	0.0220831	1
10283	10448737	ENSMUST00000045602 // Ndufb10 // NADH dehydrogenase (ubiquinone) 1 beta subcomplex, 10	Ndufb10	ENSMUST00000045602	0.12114	0.391107	0.12114	0.391107	0.916495	-1.09111	KO down vs Control	-1.22527	1.02918	3.00683	0.0395643	0.105265	1
6369	10379840	NM_025414 // Myo19 // myosin XIX // 11|11 B5 // 66196 /// ENSMUST00000093969 // Myo19 /	Myo19	NM_025414	0.101762	0.36159	0.101762	0.36159	0.916505	-1.0911	KO down vs Control	-1.21649	1.02183	3.41574	0.0395548	0.0926411	1
12438	10488797	NM_021534 // Pxmp4 // peroxisomal membrane protein 4 // 2|2 H2 // 59038 /// ENSMUST0000	Pxmp4	NM_021534	0.0590669	0.275126	0.0590669	0.275126	0.916558	-1.09104	KO down vs Control	-1.19541	1.00424	4.83651	0.0395022	0.0653399	1
8434	10415293	NM_194346 // Rnf31 // ring finger protein 31 // 14 C3|14 // 268749 /// ENSMUST000000194	Rnf31	NM_194346	0.0557011	0.267328	0.0557011	0.267328	0.916569	-1.09103	KO down vs Control	-1.19355	1.0027	5.00336	0.0394919	0.0631445	1
12272	10485282	NM_026944 // Alkbh3 // alkB, alkylation repair homolog 3 (E. coli) // 2 E1|2 // 69113 /	Alkbh3	NM_026944	0.00795081	0.0982326	0.00795081	0.0982326	0.916593	-1.091	KO down vs Control	-1.15522	-1.03034	12.3266	0.0394675	0.0256146	1
13221	10502156	NM_025779 // Ccdc109b // coiled-coil domain containing 109B // 3|3 H1 // 66815 /// ENSM	Ccdc109b	NM_025779	0.656421	0.848215	0.656421	0.848215	0.916602	-1.09099	KO down vs Control	-1.68503	1.4157	0.213397	0.0394584	1.47925	1
5276	10360070	NM_010185 // Fcer1g // Fc receptor, IgE, high affinity I, gamma polypeptide // 1 H3|1 9	Fcer1g	NM_010185	0.160689	0.447164	0.160689	0.447164	0.9166	-1.09099	KO down vs Control	-1.24232	1.04374	2.39011	0.0394609	0.132081	1
10555	10453738	ENSMUST00000041080 // Fzd8 // frizzled homolog 8 (Drosophila) // 18 A1|18 2.0 cM // 143	Fzd8	ENSMUST00000041080	0.264713	0.571705	0.264713	0.571705	0.916609	-1.09098	KO down vs Control	-1.28981	1.08366	1.4384	0.0394523	0.219424	1
13923	10513957	NM_011211 // Ptprd // protein tyrosine phosphatase, receptor type, D // 4 C3|4 38.0 cM	Ptprd	NM_011211	0.0474822	0.246829	0.0474822	0.246829	0.916665	-1.09091	KO down vs Control	-1.18862	-1.00123	5.4714	0.0393966	0.0576038	1
10032	10444135	NR_033305 // AA388235 // expressed sequence AA388235 // 17 B1|17 // 433100	AA388235	NR_033305	0.66148	0.850339	0.66148	0.850339	0.916678	-1.0909	KO down vs Control	-1.69607	1.4252	0.20666	0.0393841	1.52459	1
5109	10358057	NM_175259 // Shisa4 // shisa homolog 4 (Xenopus laevis) // 1 E4|1 // 77552 /// ENSMUST0	Shisa4	NM_175259	0.0943182	0.348612	0.0943182	0.348612	0.916674	-1.0909	KO down vs Control	-1.21256	1.0189	3.60082	0.0393874	0.0875076	1
14514	10524882	NM_021539 // Wsb2 // WD repeat and SOCS box-containing 2 // 5 F|5 // 59043 /// ENSMUST0	Wsb2	NM_021539	0.00416063	0.0704523	0.00416063	0.0704523	0.916671	-1.0909	KO down vs Control	-1.14756	-1.03705	15.7038	0.0393908	0.0200668	1
16144	10556067	NM_021889 // Syt9 // synaptotagmin IX // 7|7 F2 // 60510 /// ENSMUST00000073459 // Syt9	Syt9	NM_021889	0.22216	0.52261	0.22216	0.52261	0.9167	-1.09087	KO down vs Control	-1.26933	1.06667	1.75232	0.0393624	0.179704	1
8166	10410508	NM_010888 // Ndufs6 // NADH dehydrogenase (ubiquinone) Fe-S protein 6 // 13 D2|13 // 40	Ndufs6	NM_010888	0.109753	0.375317	0.109753	0.375317	0.916745	-1.09082	KO down vs Control	-1.2194	1.02481	3.2357	0.0393172	0.0972084	1
18679	10599232	NM_025937 // Nkap // NFKB activating protein // X A3.3|X // 67050 /// ENSMUST0000001655	Nkap	NM_025937	0.207936	0.505136	0.207936	0.505136	0.916758	-1.0908	KO down vs Control	-1.26265	1.06119	1.87657	0.0393048	0.16756	1
6854	10389025	ENSMUST00000041065 // Myo1d // myosin ID // 11 B5|11 46.0 cM // 338367	Myo1d	ENSMUST00000041065	0.132087	0.407951	0.132087	0.407951	0.916786	-1.09077	KO down vs Control	-1.22919	1.03313	2.81196	0.039277	0.111743	1
14161	10518069	NM_025994 // Efhd2 // EF hand domain containing 2 // 4 E1|4 69.8 cM // 27984 /// ENSMUS	Efhd2	NM_025994	0.140286	0.419641	0.140286	0.419641	0.916789	-1.09076	KO down vs Control	-1.23278	1.03615	2.67947	0.0392747	0.117261	1
11516	10471080	ENSMUST00000102849 // Usp20 // ubiquitin specific peptidase 20 // 2 B|2 // 74270 /// NM	Usp20	ENSMUST00000102849	0.0822316	0.326516	0.0822316	0.326516	0.916788	-1.09076	KO down vs Control	-1.20652	1.01408	3.94574	0.0392753	0.0796309	1
15123	10536359	ENSMUST00000040826 // Acn9 // ACN9 homolog (S. cerevisiae) // 6 A1|6 // 71238	Acn9	ENSMUST00000040826	0.0275402	0.187867	0.0275402	0.187867	0.916812	-1.09074	KO down vs Control	-1.17508	-1.01245	7.23061	0.0392512	0.0434278	1
4464	10344973	NM_010267 // Gdap1 // ganglioside-induced differentiation-associated-protein 1 // 1|1 A	Gdap1	NM_010267	0.0262254	0.184616	0.0262254	0.184616	0.916808	-1.09074	KO down vs Control	-1.17407	-1.01332	7.40153	0.0392556	0.0424297	1
14996	10533751	ENSMUST00000162812 // Pitpnm2 // phosphatidylinositol transfer protein, membrane-associ	Pitpnm2	ENSMUST00000162812	0.0550849	0.265562	0.0550849	0.265562	0.916878	-1.09066	KO down vs Control	-1.19239	1.0024	5.03531	0.0391866	0.0622589	1
6834	10388707	ENSMUST00000078623 // Cryba1 // crystallin, beta A1 // 11 B-C1|11 44.71 cM // 12957 ///	Cryba1	ENSMUST00000078623	0.763026	0.899306	0.763026	0.899306	0.916918	-1.09061	KO down vs Control	-2.0706	1.74083	0.0973364	0.0391469	3.21746	1
11489	10470564	NM_001145835 // Ralgds // ral guanine nucleotide dissociation stimulator // 2 A3|2 // 1	Ralgds	NM_001145835	0.0935927	0.347853	0.0935927	0.347853	0.916975	-1.09054	KO down vs Control	-1.21134	1.01855	3.61988	0.0390912	0.0863924	1
8673	10419343	NM_172599 // Atg14 // autophagy related 14 // 14 C1|14 18.2 cM // 100504663 /// ENSMUST	Atg14	NM_172599	0.0338853	0.208917	0.0338853	0.208917	0.917007	-1.0905	KO down vs Control	-1.17919	-1.00849	6.5304	0.0390601	0.0478501	1
13185	10501485	NM_178891 // Prmt6 // protein arginine N-methyltransferase 6 // 3 F3|3 // 99890 /// ENS	Prmt6	NM_178891	0.0179398	0.150244	0.0179398	0.150244	0.91707	-1.09043	KO down vs Control	-1.16631	-1.01949	8.80599	0.0389977	0.0354284	1
6855	10389047	NM_001034013 // Accn1 // amiloride-sensitive cation channel 1, neuronal (degenerin) //	Accn1	NM_001034013	0.0999919	0.358375	0.0999919	0.358375	0.917131	-1.09036	KO down vs Control	-1.21382	1.02098	3.45812	0.0389379	0.0900789	1
5356	10361270	NM_010778 // Cd46 // CD46 antigen, complement regulatory protein // 1 H6|1 106.6 cM //	Cd46	NM_010778	0.0699415	0.300235	0.0699415	0.300235	0.917131	-1.09036	KO down vs Control	-1.19952	1.00895	4.37104	0.0389375	0.0712645	1
6327	10378914	NM_011586 // Myo18a // myosin XVIIIA // 11 B5|11 // 360013 /// ENSMUST00000102488 // My	Myo18a	NM_011586	0.0182056	0.151506	0.0182056	0.151506	0.917177	-1.0903	KO down vs Control	-1.16632	-1.01924	8.74895	0.0388931	0.0355637	1
9861	10441055	NM_001159617 // Pigp // phosphatidylinositol glycan anchor biosynthesis, class P // 16|	Pigp	NM_001159617	0.115116	0.383026	0.115116	0.383026	0.917183	-1.09029	KO down vs Control	-1.22046	1.02668	3.12423	0.0388864	0.099574	1
16500	10563220	NM_029741 // Ppfia3 // protein tyrosine phosphatase, receptor type, f polypeptide (PTPR	Ppfia3	NM_029741	0.0610178	0.27992	0.0610178	0.27992	0.917187	-1.09029	KO down vs Control	-1.19477	1.00508	4.74527	0.0388823	0.0655513	1
17967	10586397	NM_027134 // Mtfmt // mitochondrial methionyl-tRNA formyltransferase // 9|9 D // 69606	Mtfmt	NM_027134	0.0170117	0.146865	0.0170117	0.146865	0.917194	-1.09028	KO down vs Control	-1.16512	-1.02025	9.01387	0.0388756	0.0345029	1
15260	10539364	NM_001198866 // Dctn1 // dynactin 1 // 6 C3|6 34.9 cM // 13191 /// NM_001198867 // Dctn	Dctn1	NM_001198866	0.0358725	0.214144	0.0358725	0.214144	0.917211	-1.09026	KO down vs Control	-1.18002	-1.00733	6.34465	0.0388596	0.0489983	1
8043	10408613	NM_023716 // Tubb2b // tubulin, beta 2B class IIB // 13|13 A4 // 73710 /// ENSMUST00000	Tubb2b	NM_023716	0.0117157	0.118473	0.0117157	0.118473	0.917212	-1.09026	KO down vs Control	-1.15922	-1.0254	10.5571	0.038858	0.029446	1
9062	10426611	NM_007581 // Cacnb3 // calcium channel, voltage-dependent, beta 3 subunit // 15 F1|15 5	Cacnb3	NM_007581	0.0167664	0.146013	0.0167664	0.146013	0.917227	-1.09024	KO down vs Control	-1.1648	-1.02045	9.07121	0.0388436	0.0342566	1
5300	10360460	NM_021350 // Chml // choroideremia-like // 1 H5-H6|1 97.0 cM // 12663 /// ENSMUST000001	Chml	NM_021350	0.204675	0.502128	0.204675	0.502128	0.917293	-1.09016	KO down vs Control	-1.25923	1.05955	1.90671	0.038779	0.162705	1
6753	10386921	NM_133208 // Zfp287 // zinc finger protein 287 // 11 B2|11 // 170740 /// ENSMUST0000014	Zfp287	NM_133208	0.0676538	0.294418	0.0676538	0.294418	0.91737	-1.09007	KO down vs Control	-1.19771	1.00795	4.46089	0.0387038	0.06941	1
10710	10456378	NM_024190 // Chmp1b // charged multivesicular body protein 1B // 18 E1|18 // 67064 ///	Chmp1b	NM_024190	0.249679	0.555429	0.249679	0.555429	0.917434	-1.09	KO down vs Control	-1.27925	1.07672	1.54066	0.0386406	0.200644	1
14627	10526952	NM_029771 // Gpr30 // G protein-coupled receptor 30 // 5|5 G1 // 76854 /// ENSMUST00000	Gpr30	NM_029771	0.0788778	0.31942	0.0788778	0.31942	0.917494	-1.08993	KO down vs Control	-1.2029	1.0126	4.05324	0.0385824	0.0761513	1
18814	10601588	BC027572 // 3110007F17Rik // RIKEN cDNA 3110007F17 gene // X E3|X // 73061 /// ENSMUST0	3110007F17Rik	BC027572	0.106812	0.371773	0.106812	0.371773	0.917504	-1.08991	KO down vs Control	-1.21579	1.02347	3.29991	0.0385725	0.0935117	1
7480	10399677	NM_001159529 // Cox7a2l // cytochrome c oxidase subunit VIIa polypeptide 2-like // 17 E	Cox7a2l	NM_001159529	0.0438255	0.236413	0.0438255	0.236413	0.917505	-1.08991	KO down vs Control	-1.1843	-1.00305	5.71422	0.0385716	0.0540008	1
11948	10478754	NM_001085495 // Arfgef2 // ADP-ribosylation factor guanine nucleotide-exchange factor 2	Arfgef2	NM_001085495	0.158817	0.444212	0.158817	0.444212	0.91753	-1.08988	KO down vs Control	-1.23838	1.04254	2.41457	0.0385473	0.127716	1
7711	10403754	NM_032460 // Gpank1 // G patch domain and ankyrin repeats 1 // 17 B1|17 19.02 cM // 818	Gpank1	NM_032460	0.152246	0.435523	0.152246	0.435523	0.91754	-1.08987	KO down vs Control	-1.23551	1.04015	2.50357	0.0385379	0.123145	1
7984	10407924	NM_032460 // Gpank1 // G patch domain and ankyrin repeats 1 // 17 B1|17 19.02 cM // 818	Gpank1	NM_032460	0.152246	0.435523	0.152246	0.435523	0.91754	-1.08987	KO down vs Control	-1.23551	1.04015	2.50357	0.0385379	0.123145	1
9754	10439514	NM_008083 // Gap43 // growth associated protein 43 // 16 B4|16 29.5 cM // 14432 /// ENS	Gap43	NM_008083	0.00263492	0.057029	0.00263492	0.057029	0.917562	-1.08984	KO down vs Control	-1.14137	-1.04064	18.4436	0.0385158	0.0167064	1
11078	10462587	NM_029682 // Stambpl1 // STAM binding protein like 1 // 19 C1|19 // 76630 /// ENSMUST00	Stambpl1	NM_029682	0.363021	0.65984	0.363021	0.65984	0.91764	-1.08975	KO down vs Control	-1.33835	1.12698	0.930343	0.0384403	0.330548	1
17278	10575129	NM_126165 // Vps4a // vacuolar protein sorting 4a (yeast) // 8|8 D // 116733 /// ENSMUS	Vps4a	NM_126165	0.024323	0.177986	0.024323	0.177986	0.917647	-1.08974	KO down vs Control	-1.17059	-1.01448	7.66901	0.0384328	0.0400915	1
7919	10406877	NM_011353 // Serf1 // small EDRK-rich factor 1 // 13 D1|13 53.0 cM // 20365 /// ENSMUST	Serf1	NM_011353	0.10441	0.366839	0.10441	0.366839	0.917718	-1.08966	KO down vs Control	-1.21407	1.0225	3.3541	0.0383639	0.0915032	1
8097	10409345	NM_028870 // Cltb // clathrin, light polypeptide (Lcb) // 13 B1|13 // 74325 /// ENSMUST	Cltb	NM_028870	0.184067	0.478017	0.184067	0.478017	0.91775	-1.08962	KO down vs Control	-1.24853	1.0516	2.11366	0.0383332	0.145087	1
14982	10533462	NM_144912 // Rad9b // RAD9 homolog B (S. cerevisiae) // 5 F|5 // 231724 /// ENSMUST0000	Rad9b	NM_144912	0.168266	0.457886	0.168266	0.457886	0.91775	-1.08962	KO down vs Control	-1.2417	1.04584	2.29488	0.0383326	0.133628	1
17254	10574488	NM_001024606 // Pdp2 // pyruvate dehyrogenase phosphatase catalytic subunit 2 // 8 D3|8	Pdp2	NM_001024606	0.0783253	0.317966	0.0783253	0.317966	0.917806	-1.08955	KO down vs Control	-1.20176	1.01233	4.07152	0.0382778	0.0752109	1
12702	10492890	NM_030695 // Lrba // LPS-responsive beige-like anchor // 3 F1|3 // 80877 /// ENSMUST000	Lrba	NM_030695	0.00612533	0.0857751	0.00612533	0.0857751	0.917831	-1.08953	KO down vs Control	-1.14949	-1.03269	13.6202	0.0382542	0.0224691	1
6781	10387723	NM_027419 // 2810408A11Rik // RIKEN cDNA 2810408A11 gene // 11|11 // 70419 /// ENSMUST0	2810408A11Rik	NM_027419	0.136314	0.413955	0.136314	0.413955	0.917846	-1.08951	KO down vs Control	-1.22765	1.03422	2.74235	0.0382392	0.111552	1
11665	10473356	ENSMUST00000102642 // Ube2l6 // ubiquitin-conjugating enzyme E2L 6 // 2|2 E1 // 56791 /	Ube2l6	ENSMUST00000102642	0.103802	0.365999	0.103802	0.365999	0.917845	-1.08951	KO down vs Control	-1.21342	1.02223	3.36807	0.0382406	0.090831	1
18906	10603266	NM_001031664 // Nudt10 // nudix (nucleoside diphosphate linked moiety X)-type motif 10	Nudt10	NM_001031664	0.152667	0.435841	0.152667	0.435841	0.917898	-1.08945	KO down vs Control	-1.2345	1.04012	2.49771	0.0381888	0.122316	1
7316	10397311	NM_030225 // Dlst // dihydrolipoamide S-succinyltransferase (E2 component of 2-oxo-glut	Dlst	NM_030225	0.0310235	0.199826	0.0310235	0.199826	0.917901	-1.08944	KO down vs Control	-1.17502	-1.01009	6.82365	0.0381857	0.0447686	1
18874	10602692	NM_001004154 // Rragb // Ras-related GTP binding B // X F3|X // 245670 /// ENSMUST00000	Rragb	NM_001004154	0.254534	0.561592	0.254534	0.561592	0.917901	-1.08944	KO down vs Control	-1.27967	1.07818	1.50671	0.0381861	0.202753	1
6379	10379998	NM_197987 // Trim37 // tripartite motif-containing 37 // 11 C|11 // 68729 /// ENSMUST00	Trim37	NM_197987	0.0561346	0.26855	0.0561346	0.26855	0.917922	-1.08942	KO down vs Control	-1.19021	1.00285	4.98116	0.0381654	0.0612956	1
15834	10549854	NM_175247 // Zfp28 // zinc finger protein 28 // 7 A1|7 // 22690 /// AK173170 // Zfp28 /	Zfp28	NM_175247	0.0293424	0.193804	0.0293424	0.193804	0.917934	-1.0894	KO down vs Control	-1.17374	-1.01112	7.01241	0.0381538	0.0435272	1
13867	10512807	NM_001081141 // Gabbr2 // gamma-aminobutyric acid (GABA) B receptor, 2 // 4 B1|4 // 242	Gabbr2	NM_001081141	0.286085	0.593182	0.286085	0.593182	0.917951	-1.08938	KO down vs Control	-1.29477	1.09102	1.30647	0.0381378	0.233533	1
13866	10512774	NM_178893 // Coro2a // coronin, actin binding protein 2A // 4 B1|4 // 107684 /// ENSMUS	Coro2a	NM_178893	0.0690375	0.298087	0.0690375	0.298087	0.91798	-1.08935	KO down vs Control	-1.19673	1.00847	4.40609	0.0381091	0.0691936	1
13649	10508986	NM_019641 // Stmn1 // stathmin 1 // 4 D3|4 65.7 cM // 16765 /// ENSMUST00000030636 // S	Stmn1	NM_019641	0.0162024	0.143263	0.0162024	0.143263	0.918009	-1.08931	KO down vs Control	-1.16249	-1.02075	9.20716	0.0380813	0.0330885	1
9970	10443007	NM_001081656 // Neurl1b // neuralized homolog 1b (Drosophila) // 17 A3.3|17 // 240055 /	Neurl1b	NM_001081656	0.133067	0.408722	0.133067	0.408722	0.918032	-1.08929	KO down vs Control	-1.22565	1.03296	2.79556	0.0380584	0.108911	1
18880	10602772	NM_148945 // Rps6ka3 // ribosomal protein S6 kinase polypeptide 3 // X F4|X 65.7 cM //	Rps6ka3	NM_148945	0.0451767	0.240254	0.0451767	0.240254	0.918035	-1.08928	KO down vs Control	-1.18376	-1.00235	5.62159	0.0380564	0.0541575	1
18701	10599654	NM_028375 // Cxx1c // CAAX box 1 homolog C (human) // X A5|X // 72865 /// ENSMUST000001	Cxx1c	NM_028375	0.0705489	0.301932	0.0705489	0.301932	0.918075	-1.08924	KO down vs Control	-1.19722	1.00909	4.34782	0.038017	0.0699514	1
19164	10607619	NM_001024624 // Cdkl5 // cyclin-dependent kinase-like 5 // X F4|X 70.0 cM // 382253 ///	Cdkl5	NM_001024624	0.0292556	0.193425	0.0292556	0.193425	0.918085	-1.08922	KO down vs Control	-1.17332	-1.01116	7.02252	0.0380079	0.0432983	1
11596	10472382	NM_001099298 // Scn2a1 // sodium channel, voltage-gated, type II, alpha 1 // 2 C1.3|2 3	Scn2a1	NM_001099298	0.105445	0.368582	0.105445	0.368582	0.91809	-1.08922	KO down vs Control	-1.21342	1.02278	3.33054	0.0380027	0.091283	1
12627	10491627	NM_172679 // 4932438A13Rik // RIKEN cDNA 4932438A13 gene // 3 B|3 // 229227 /// ENSMUST	4932438A13Rik	NM_172679	0.0563632	0.269173	0.0563632	0.269173	0.918184	-1.08911	KO down vs Control	-1.18964	1.00294	4.96954	0.0379117	0.0610305	1
10969	10460556	ENSMUST00000061169 // Gal3st3 // galactose-3-O-sulfotransferase 3 // 19 A|19 // 545276	Gal3st3	ENSMUST00000061169	0.122389	0.393074	0.122389	0.393074	0.918201	-1.08909	KO down vs Control	-1.22051	1.02901	2.98345	0.0378949	0.101614	1
4742	10351056	NM_028664 // Ankrd45 // ankyrin repeat domain 45 // 1|1 H1 // 73844 /// ENSMUST00000052	Ankrd45	NM_028664	0.260072	0.566893	0.260072	0.566893	0.918209	-1.08908	KO down vs Control	-1.28104	1.08006	1.46907	0.0378871	0.206319	1
7483	10399725	NM_009234 // Sox11 // SRY-box containing gene 11 // 12 A3|12 // 20666	Sox11	NM_009234	0.106185	0.37048	0.106185	0.37048	0.918219	-1.08906	KO down vs Control	-1.21337	1.02302	3.3139	0.0378779	0.09144	1
7468	10399636	NM_023536 // Mrto4 // MRT4, mRNA turnover 4, homolog (S. cerevisiae) // 4 D3|4 // 69902	Mrto4	NM_023536	0.136319	0.413955	0.136319	0.413955	0.918261	-1.08902	KO down vs Control	-1.22632	1.03404	2.74227	0.0378373	0.110383	1
18299	10592926	NM_027865 // Tmem25 // transmembrane protein 25 // 9 A5.2|9 // 71687 /// ENSMUST0000011	Tmem25	NM_027865	0.001344	0.0390932	0.001344	0.0390932	0.918276	-1.089	KO down vs Control	-1.13446	-1.04535	23.1043	0.0378229	0.0130964	1
4829	10352867	NM_008882 // Plxna2 // plexin A2 // 1 H6|1 // 18845 /// ENSMUST00000027952 // Plxna2 //	Plxna2	NM_008882	0.079802	0.321127	0.079802	0.321127	0.918313	-1.08895	KO down vs Control	-1.20104	1.01284	4.02303	0.0377871	0.0751414	1
5837	10369885	NM_134007 // Cisd1 // CDGSH iron sulfur domain 1 // 10 B5.3|10 38.0 cM // 52637 /// ENS	Cisd1	NM_134007	0.108957	0.374692	0.108957	0.374692	0.918354	-1.0889	KO down vs Control	-1.21418	1.02401	3.25287	0.0377474	0.0928348	1
5235	10359377	ENSMUST00000162226 // Zbtb37 // zinc finger and BTB domain containing 37 // 1 H2.1|1 //	Zbtb37	ENSMUST00000162226	0.218069	0.517706	0.218069	0.517706	0.918393	-1.08886	KO down vs Control	-1.2611	1.06367	1.78691	0.0377098	0.168827	1
9634	10437364	ENSMUST00000117801 // Adcy9 // adenylate cyclase 9 // 16 B1|16 2.0 cM // 11515 /// NM_0	Adcy9	ENSMUST00000117801	0.0858278	0.332961	0.0858278	0.332961	0.918403	-1.08885	KO down vs Control	-1.20361	1.01521	3.83658	0.0376997	0.078611	1
16702	10564467	NM_175124 // Lrrc28 // leucine rich repeat containing 28 // 7 C|7 // 67867 /// ENSMUST0	Lrrc28	NM_175124	0.108204	0.373954	0.108204	0.373954	0.91841	-1.08884	KO down vs Control	-1.21368	1.02371	3.26923	0.0376932	0.0922374	1
11059	10462113	NM_177034 // Apba1 // amyloid beta (A4) precursor protein binding, family A, member 1 /	Apba1	NM_177034	0.340768	0.639949	0.340768	0.639949	0.918415	-1.08883	KO down vs Control	-1.32163	1.11478	1.02593	0.0376887	0.29389	1
6743	10386743	NM_001252188 // Epn2 // epsin 2 // 11 B2|11 // 13855 /// NM_010148 // Epn2 // epsin 2 /	Epn2	NM_001252188	0.0224001	0.17016	0.0224001	0.17016	0.91846	-1.08878	KO down vs Control	-1.16712	-1.01569	7.96771	0.0376446	0.0377972	1
17309	10575745	NM_177700 // Atmin // ATM interactor // 8 E1|8 // 234776 /// ENSMUST00000109099 // Atmi	Atmin	NM_177700	0.165704	0.454864	0.165704	0.454864	0.91847	-1.08877	KO down vs Control	-1.23816	1.04449	2.32643	0.0376356	0.129419	1
10860	10458685	NM_001163637 // Jakmip2 // janus kinase and microtubule interacting protein 2 // 18 B3|	Jakmip2	NM_001163637	0.181	0.474582	0.181	0.474582	0.918513	-1.08872	KO down vs Control	-1.24454	1.04997	2.14715	0.0375938	0.14007	1
18105	10589368	NM_172775 // Plxnb1 // plexin B1 // 9 F2|9 // 235611 /// ENSMUST00000072093 // Plxnb1 /	Plxnb1	NM_172775	0.09594	0.351513	0.09594	0.351513	0.918523	-1.0887	KO down vs Control	-1.20789	1.01908	3.55892	0.0375845	0.0844853	1
[truncated: 11,518 more rows]
